# Supplementary material for: Scalability of spheroid-derived small extracellular vesicles production in stirred systems
Source: Front Bioeng Biotechnol. 2025 Apr 29;13:1516482. doi: 10.3389/fbioe.2025.1516482 (PMC12069995; doi:10.3389/fbioe.2025.1516482)
Supplement: Supplementary file 2 [file Table3.xlsx]

## Sheet: SUPP RAW DATA
	SUPPLEMENTARY RAW DATA #2/3
	ExoView

## Sheet: pool
	ML = 14	SpF = 22 and 23	STBr = 18
	CD63												CD81												CD9
	Detection CD63 / capture												Detection CD81 / capture												Detection CD81 / capture
	CD63 / CD81				CD63 / CD9				CD63 captured + detected on total captured				CD81/63				CD81/9				CD81 captured + detected on total captured				CD9/63				CD9/81				CD9 captured + detected on total captured
	ML	SpF	STR		ML	SpF	STR		ML	SpF	STR		ML	SpF	STR		ML	SpF	STR		ML	SpF	STR		ML	SpF	STR		ML	SpF	STR		ML	SpF	STR
	0.747253	0.653552	0.677674		0.705882	0.698163	0.663826		0.340411	0.333609	0.299694		0.615984	0.602412	0.623907		0.747899	0.85395	0.870265		0.422694	0.417369	0.469637		0.532213	0.483957	0.489583		0.60039	0.501982	0.601312		0.236894	0.249022	0.230668
	0.733533	0.669461	0.631431		0.700454	0.684063	0.632141		0.321501	0.291305	0.272284		0.639594	0.633501	0.68553		0.797277	0.879566	0.885122		0.408813	0.4656	0.417008		0.512859	0.437575	0.526051		0.619289	0.509548	0.641117		0.269686	0.243096	0.310708
	0.717647	0.580153	0.629074		0.746462	0.552339	0.670055		0.309406	0.277459	0.246025		0.636571	0.74048	0.721724		0.686321	0.915367	0.899261		0.390736	0.54683	0.515018		0.379717	0.271715	0.521257		0.657143	0.560884	0.643627		0.299859	0.175711	0.238958
	0.580014	0.563523	0.555806		0.744222	0.559775	0.491556		0.345347	0.303379	0.253235		0.718963	0.761402	0.748899		0.915254	0.916315	0.861333		0.348881	0.489514	0.495761		0.533898	0.297468	0.436444		0.663029	0.630821	0.649339		0.305771	0.207107	0.251004
Mean	0.694612	0.616672	0.623496		0.724255	0.623585	0.614394		0.329167	0.301438	0.26781		0.652778	0.684448	0.695015		0.786688	0.8913	0.878995		0.392781	0.479828	0.474356		0.489672	0.372679	0.493334		0.634963	0.550809	0.633849		0.278053	0.218734	0.257835

## Sheet: 14A
Average Colocalization Counts						Average Colocalization Counts
	CD63	CD81	CD9	MIgG			CD63	CD81	CD9	MIgG		Capture CD9	Capture CD63	Capture CD81
CD63	123	67	59	12		CD63	111	55	47	0	CD9	0.532213	0.60039	0.825746
CD81	36	17	42	2		CD81	34	15	40	0	CD63	0.705882	0.74269	0.747253
CD9	51	101	32	6		CD9	45	95	26	0	CD81	0.747899	0.615984	0.474097
CD63/CD81	60	41	80	0		CD63/CD81	60	41	80	0
CD63/CD9	41	185	17	0		CD63/CD9	41	185	17	0
CD81/CD9	54	52	40	1		CD81/CD9	53	51	39	0
CD63/CD81/CD9	170	196	109	1		CD63/CD81/CD9	169	195	108	0
Total	535	659	379	22		Total	513	637	357	0
						CD63	0.0736563		Capture CD81	Capture CD9	CD63 capturé
						CD81	0.00995355	CD63	0.747253	0.705882	0.340411
						CD9	0.0172528
						CD63/CD81	0.126078		Capture CD63	Capture CD9	CD81 capturé
						CD63/CD9	0.0995355	CD81	0.615984	0.747899	0.422694
						CD81/CD9	0.149303
						CD63/CD81/CD9	0.52422		Capture CD63	Capture CD81	CD9 capturé
						Total	1	CD9	0.532213	0.60039	0.236894

## Sheet: 14B
Average Colocalization Counts						Average Colocalization Counts
	CD63	CD81	CD9	MIgG			CD63	CD81	CD9	MIgG		Capture CD9	Capture CD63	Capture CD81
CD63	178	82	71	5		CD63	173	77	66	0	CD9	0.512859	0.619289	0.825349
CD81	45	32	90	2		CD81	43	30	88	0	CD63	0.700454	0.786802	0.733533
CD9	52	162	45	15		CD9	37	147	30	0	CD81	0.797277	0.639594	0.496008
CD63/CD81	84	68	168	0		CD63/CD81	84	68	168	0
CD63/CD9	74	281	38	0		CD63/CD9	74	281	38	0
CD81/CD9	88	90	80	0		CD81/CD9	88	90	80	0
CD63/CD81/CD9	290	310	192	1		CD63/CD81/CD9	289	309	191	0
Total	811	1026	682	23		Total	788	1002	661	0
						CD63	0.0705834		Capture CD81	Capture CD9	CD63 capturé
						CD81	0.0122399	CD63	0.733533	0.700454	0.321501
						CD9	0.0122399
						CD63/CD81	0.110975		Capture CD63	Capture CD9	CD81 capturé
						CD63/CD9	0.0877193	CD81	0.639594	0.797277	0.408813
						CD81/CD9	0.165239
						CD63/CD81/CD9	0.541004		Capture CD63	Capture CD81	CD9 capturé
						Total	1	CD9	0.512859	0.619289	0.269686

## Sheet: 14C
Average Colocalization Counts						Average Colocalization Counts
	CD63	CD81	CD9	MIgG			CD63	CD81	CD9	MIgG		Capture CD9	Capture CD63	Capture CD81
CD63	194	100	195	24		CD63	170	76	171	0	CD9	0.379717	0.657143	0.857919
CD81	47	25	123	7		CD81	40	18	116	0	CD63	0.746462	0.742857	0.717647
CD9	87	223	53	22		CD9	65	201	31	0	CD81	0.686321	0.636571	0.448869
CD63/CD81	93	66	242	3		CD63/CD81	90	63	239	0
CD63/CD9	88	337	69	5		CD63/CD9	83	332	64	0
CD81/CD9	124	97	72	4		CD81/CD9	120	93	68	0
CD63/CD81/CD9	316	331	168	9		CD63/CD81/CD9	307	322	159	0
Total	950	1179	922	72		Total	875	1105	848	0
						CD63	0.0601132		Capture CD81	Capture CD9	CD63 capturé
						CD81	0.00636492	CD63	0.717647	0.746462	0.309406
						CD9	0.0109618
						CD63/CD81	0.0951202		Capture CD63	Capture CD9	CD81 capturé
						CD63/CD9	0.135431	CD81	0.636571	0.686321	0.390736
						CD81/CD9	0.169024
						CD63/CD81/CD9	0.522984		Capture CD63	Capture CD81	CD9 capturé
						Total	1	CD9	0.379717	0.657143	0.299859

## Sheet: 14D
Average Colocalization Counts						Average Colocalization Counts
	CD63	CD81	CD9	MIgG			CD63	CD81	CD9	MIgG		Capture CD9	Capture CD63	Capture CD81
CD63	393	410	158	122		CD63	271	288	36	0	CD9	0.533898	0.663029	0.739365
CD81	86	59	182	16		CD81	70	43	166	0	CD63	0.744222	0.77558	0.580014
CD9	125	751	93	257		CD9	0	494	0	0	CD81	0.915254	0.718963	0.276165
CD63/CD81	154	56	404	1		CD63/CD81	153	55	403	0
CD63/CD9	148	297	81	7		CD63/CD9	141	290	74	0
CD81/CD9	263	89	170	4		CD81/CD9	259	85	166	0
CD63/CD81/CD9	576	230	457	4		CD63/CD81/CD9	572	226	453	0
Total	1744	1893	1544	411		Total	1466	1481	1298	0
						CD63	0.0638398		Capture CD81	Capture CD9	CD63 capturé
						CD81	0.0101296	CD63	0.580014	0.744222	0.345347
						CD9	0
						CD63/CD81	0.133333		Capture CD63	Capture CD9	CD81 capturé
						CD63/CD9	0.0591284	CD81	0.718963	0.915254	0.348881
						CD81/CD9	0.214605
						CD63/CD81/CD9	0.518963		Capture CD63	Capture CD81	CD9 capturé
						Total	1	CD9	0.533898	0.663029	0.305771

## Sheet: 23B
Average Colocalization Counts						Average Colocalization Counts
	CD63	CD81	CD9	MIgG			CD63	CD81	CD9	MIgG		Capture CD9	Capture CD63	Capture CD81
CD63	1862	593	308	13		CD63	1849	580	295	0	CD9	0.483957	0.501982	0.739107
CD81	598	626	664	9		CD81	589	617	655	0	CD63	0.698163	0.678394	0.653552
CD9	270	965	181	7		CD9	263	958	174	0	CD81	0.85395	0.602412	0.649591
CD63/CD81	592	794	1397	15		CD63/CD81	577	779	1382	0
CD63/CD9	298	1119	194	3		CD63/CD9	295	1116	191	0
CD81/CD9	1099	1053	539	4		CD81/CD9	1095	1049	535	0
CD63/CD81/CD9	1402	2491	1303	16		CD63/CD81/CD9	1386	2475	1287	0
Total	6121	7642	4586	67		Total	6054	7574	4519	0
						CD63	0.10189		Capture CD81	Capture CD9	CD63 capturé
						CD81	0.0340001	CD63	0.653552	0.698163	0.333609
						CD9	0.00958836
						CD63/CD81	0.139141		Capture CD63	Capture CD9	CD81 capturé
						CD63/CD9	0.0575302	CD81	0.602412	0.85395	0.417369
						CD81/CD9	0.176172
						CD63/CD81/CD9	0.481677		Capture CD63	Capture CD81	CD9 capturé
						Total	1	CD9	0.483957	0.501982	0.249022

## Sheet: 23C
Average Colocalization Counts						Average Colocalization Counts
	CD63	CD81	CD9	MIgG			CD63	CD81	CD9	MIgG		Capture CD9	Capture CD63	Capture CD81
CD63	900	247	159	26		CD63	874	221	133	0	CD9	0.437575	0.509548	0.794802
CD81	274	347	436	15		CD81	259	332	421	0	CD63	0.684063	0.707203	0.669461
CD9	96	486	88	14		CD9	82	472	74	0	CD81	0.879566	0.633501	0.714735
CD63/CD81	349	444	865	18		CD63/CD81	331	426	847	0
CD63/CD9	142	672	97	4		CD63/CD9	138	668	93	0
CD81/CD9	543	783	302	10		CD81/CD9	533	773	292	0
CD63/CD81/CD9	810	1921	673	42		CD63/CD81/CD9	768	1879	631	0
Total	3115	4900	2621	128		Total	2985	4771	2491	0
						CD63	0.0852933		Capture CD81	Capture CD9	CD63 capturé
						CD81	0.0323997	CD63	0.669461	0.684063	0.291305
						CD9	0.00722163
						CD63/CD81	0.120718		Capture CD63	Capture CD9	CD81 capturé
						CD63/CD9	0.0435249	CD81	0.633501	0.879566	0.4656
						CD81/CD9	0.19108
						CD63/CD81/CD9	0.519762		Capture CD63	Capture CD81	CD9 capturé
						Total	1	CD9	0.437575	0.509548	0.243096

## Sheet: 23D C1
Average Colocalization Counts						Average Colocalization Counts
	CD63	CD81	CD9	MIgG			CD63	CD81	CD9	MIgG		Capture CD9	Capture CD63	Capture CD81
CD63	337	199	72	4		CD63	333	195	68	0	CD9	0.271715	0.560884	0.845658
CD81	442	257	456	11		CD81	431	246	445	0	CD63	0.552339	0.471556	0.580153
CD9	137	712	37	9		CD9	128	703	28	0	CD81	0.915367	0.74048	0.610687
CD63/CD81	171	207	469	1		CD63/CD81	170	206	468	0
CD63/CD9	91	734	18	0		CD63/CD9	91	734	18	0
CD81/CD9	566	812	131	1		CD81/CD9	565	811	130	0
CD63/CD81/CD9	411	1299	192	2		CD63/CD81/CD9	409	1297	190	0
Total	2155	4219	1376	29		Total	2127	4192	1347	0
						CD63	0.0434386		Capture CD81	Capture CD9	CD63 capturé
						CD81	0.0320897	CD63	0.580153	0.552339	0.277459
						CD9	0.00365249
						CD63/CD81	0.130707		Capture CD63	Capture CD9	CD81 capturé
						CD63/CD9	0.0397861	CD81	0.74048	0.915367	0.54683
						CD81/CD9	0.272502
						CD63/CD81/CD9	0.477824		Capture CD63	Capture CD81	CD9 capturé
						Total	1	CD9	0.271715	0.560884	0.175711

## Sheet: 22E c1
Average Colocalization Counts						Average Colocalization Counts
	CD63	CD81	CD9	MIgG			CD63	CD81	CD9	MIgG		Capture CD9	Capture CD63	Capture CD81
CD63	275	157	72	5		CD63	270	152	67	0	CD9	0.297468	0.630821	0.844392
CD81	381	212	460	9		CD81	372	203	451	0	CD63	0.559775	0.453193	0.563523
CD9	151	621	36	8		CD9	143	613	28	0	CD81	0.916315	0.761402	0.605177
CD63/CD81	128	169	482	1		CD63/CD81	127	168	481	0
CD63/CD9	84	562	24	0		CD63/CD9	84	562	24	0
CD81/CD9	625	652	148	1		CD81/CD9	624	651	147	0
CD63/CD81/CD9	463	1012	224	0		CD63/CD81/CD9	463	1012	224	0
Total	2107	3385	1446	23		Total	2083	3361	1422	0
						CD63	0.0393242		Capture CD81	Capture CD9	CD63 capturé
						CD81	0.029566	CD63	0.563523	0.559775	0.303379
						CD9	0.00407807
						CD63/CD81	0.119283		Capture CD63	Capture CD9	CD81 capturé
						CD63/CD9	0.0463152	CD81	0.761402	0.916315	0.489514
						CD81/CD9	0.271191
						CD63/CD81/CD9	0.490242		Capture CD63	Capture CD81	CD9 capturé
						Total	1	CD9	0.297468	0.630821	0.207107

[truncated: 4 more sheets: 18B, 18C, 18D, 18E C1]
