# Supplementary material for: Scalability of spheroid-derived small extracellular vesicles production in stirred systems
Source: Front Bioeng Biotechnol. 2025 Apr 29;13:1516482. doi: 10.3389/fbioe.2025.1516482 (PMC12069995; doi:10.3389/fbioe.2025.1516482)
Supplement: Supplementary file 7 [file Table4.xlsx]

## Sheet: SUPP RAW DATA
	SUPPLEMENTARY RAW DATA #3/3
	Hydrodynamics

## Sheet: Sp125 - 100ml
	Constants & equations
	Mass density (ρ, kg/m3)	const. (H20, 37°c)	993
	Dynamic viscosity (µ, Pa.s)	const. (H20, 37°C)	0.0007
	Kinematic viscosity (ν, m²/s)	µ/ρ	7.04935e-07
	power input (P, W)	P=Np*ρ*(N^3)*(D^5)														0,25l	0,5l	1l
	Volume (V, m3)													Vtip ; 90 rpm =		80	61.0169	45.5696
	Volumetric power input (P/V, W/m3)	P/V
	Dissipated power per unit weight (ε, W/kg)	ε=P/ρ*V
	Kolmogorov scale (λk, m)	λk=((µ^3)/(ρ^3)*ε)^0,25
	Dissipated power per unit weight (W/kg)	ε : (P/V)/ρ
	Mixing time (s):	mixing time : 5,9*ε^(-1/3)*(D/T)^(-1/3)*T^(2/3)		Nienow 2006 / 1996																					power input per unit volume (P/V) = (Np*ρ*N^3*D^5)V				mean specific energy dissipation rate : ε : (P/V)/ρ				Kolmogorov lenght scale (λk) : ((ν3/ε)^0,25)*1000000				shear rate ϓ=(1/µ*P/V)^0,5 = (ε/ν)^0,5				mixing time : 5,9*ε^(-1/3)(D/T)^(-1/3)*T^(2/3)
	Laminar to turbulent transition	ReT = 6370 * Np^(-1/3)		grening & nienow 2004					Reynolds number (Re) = (N*D²*ρ)/µ				Tip speed (m/s) = π*D*N								Power input P0 = Np*ρ*N^3*D^5
																0,125l	0,25l	0,5l	1l
															Diam pales	0.04	0.045	0.059	0.079			Np	2.51			Np	2.51			Np	2.51			Np	2.51			Np	2.51			Np	2.51
	Geometry and characteristics								rpm	Rotation (tr/s)			rpm	Rotation (tr/s)							rpm	Rotation (tr/s)			rpm	Rotation (tr/s)			rpm	Rotation (tr/s)			rpm	Rotation (tr/s)			rpm	Rotation (tr/s)			rpm	Rotation (tr/s)
									5	0.0833333	189.143		5	0.0833333		0.010472	0.011781	0.0154462	0.0206822		5	0.0833333	1.477e-07		5	0.0833333	0.001477		5	0.0833333	1.48741e-06		5	0.0833333	696.633		5	0.0833333	1.45258		5	0.0833333	105.792
	0,125L SpF								10	0.166667	378.286		10	0.166667		0.020944	0.0235619	0.0308923	0.0413643		10	0.166667	1.1816e-06		10	0.166667	0.011816		10	0.166667	1.18993e-05		10	0.166667	414.221		10	0.166667	4.10852		10	0.166667	52.8961
	Np	2.51	Rotondi et al., 2021 ; Biotechnol Lett						15	0.25	567.429		15	0.25		0.0314159	0.0353429	0.0463385	0.0620465		15	0.25	3.98789e-06		15	0.25	0.0398789		15	0.25	4.016e-05		15	0.25	305.607		15	0.25	7.54784		15	0.25	35.264
									20	0.333333	756.571		20	0.333333		0.0418879	0.0471239	0.0617847	0.0827286		20	0.333333	9.45277e-06		20	0.333333	0.0945277		20	0.333333	9.51941e-05		20	0.333333	246.297		20	0.333333	11.6207		20	0.333333	26.448
	Impeller diameter - D (m)	0.04							25	0.416667	945.714		25	0.416667		0.0523599	0.0589049	0.0772308	0.103411		25	0.416667	1.84624e-05		25	0.416667	0.184624		25	0.416667	0.000185926		25	0.416667	208.342		25	0.416667	16.2404		25	0.416667	21.1584
	V (m3) in 0.125 l SpF	0.0001							30	0.5	1134.86		30	0.5		0.0628319	0.0706858	0.092677	0.124093		30	0.5	3.19031e-05		30	0.5	0.319031		30	0.5	0.00032128		30	0.5	181.715		30	0.5	21.3485		30	0.5	17.632
									35	0.583333	1324		35	0.583333		0.0733038	0.0824668	0.108123	0.144775		35	0.583333	5.06609e-05		35	0.583333	0.506609		35	0.583333	0.000510181		35	0.583333	161.875		35	0.583333	26.9022		35	0.583333	15.1132
	Laminar to turbulent transition	4687.21							40	0.666667	1513.14		40	0.666667		0.0837758	0.0942478	0.123569	0.165457		40	0.666667	7.56222e-05		40	0.666667	0.756222		40	0.666667	0.000761553		40	0.666667	146.449		40	0.666667	32.8682		40	0.666667	13.224
									45	0.75	1702.29		45	0.75		0.0942478	0.106029	0.139015	0.186139		45	0.75	0.000107673		45	0.75	1.07673		45	0.75	0.00108432		45	0.75	134.067		45	0.75	39.2197		45	0.75	11.7547
	Spinner model Corning (l)	0.125	0.25	0.5	1				50	0.833333	1891.43		50	0.833333		0.10472	0.11781	0.154462	0.206822		50	0.833333	0.0001477		50	0.833333	1.477		50	0.833333	0.00148741		50	0.833333	123.881		50	0.833333	45.9347		50	0.833333	10.5792
	Impeller diameters (D; m)	0.04	0.045	0.059	0.079				55	0.916667	2080.57		55	0.916667		0.115192	0.129591	0.169908	0.227504		55	0.916667	0.000196588		55	0.916667	1.96588		55	0.916667	0.00197974		55	0.916667	115.335		55	0.916667	52.9944		55	0.916667	9.61747
	Tank diameters (T; m)	0.07	0.08	0.1	0.125				60	1	2269.71		60	1		0.125664	0.141372	0.185354	0.248186		60	1	0.000255225		60	1	2.55225		60	1	0.00257024		60	1	108.048		60	1	60.3827		60	1	8.81601
									65	1.08333	2458.86		65	1.08333		0.136136	0.153153	0.2008	0.268868		65	1.08333	0.000324496		65	1.08333	3.24496		65	1.08333	0.00326783		65	1.08333	101.753		65	1.08333	68.0857		65	1.08333	8.13786
	Geometric ratio								70	1.16667	2648		70	1.16667		0.146608	0.164934	0.216246	0.28955		70	1.16667	0.000405288		70	1.16667	4.05288		70	1.16667	0.00408145		70	1.16667	96.2516		70	1.16667	76.0909		70	1.16667	7.55658
		H	T	D	H/T	D/T			75	1.25	2837.14		75	1.25		0.15708	0.176715	0.231692	0.310232		75	1.25	0.000498486		75	1.25	4.98486		75	1.25	0.00502		75	1.25	91.3978		75	1.25	84.3874		75	1.25	7.05281
	SpF 0,125L	0.035	0.07	0.04	0.5	0.571429			80	1.33333	3026.29		80	1.33333		0.167552	0.188496	0.247139	0.330914		80	1.33333	0.000604977		80	1.33333	6.04977		80	1.33333	0.00609242		80	1.33333	87.0791		80	1.33333	92.9652		80	1.33333	6.61201
	SpF 0,5 L	0.064	0.1	0.059	0.64	0.59			85	1.41667	3215.43		85	1.41667		0.178024	0.200277	0.262585	0.351597		85	1.41667	0.000725648		85	1.41667	7.25648		85	1.41667	0.00730763		85	1.41667	83.2084		85	1.41667	101.816		85	1.41667	6.22307
	Ambr250	0.106	0.061	0.026	1.7377	0.42623			90	1.5	3404.57		90	1.5		0.188496	0.212058	0.278031	0.372279		90	1.5	0.000861384		90	1.5	8.61384		90	1.5	0.00867456		90	1.5	79.7168		90	1.5	110.93		90	1.5	5.87734
									95	1.58333	3593.71		95	1.58333		0.198968	0.223838	0.293477	0.392961		95	1.58333	0.00101307		95	1.58333	10.1307		95	1.58333	0.0102021		95	1.58333	76.5489		95	1.58333	120.301		95	1.58333	5.56801
									100	1.66667	3782.86		100	1.66667		0.20944	0.235619	0.308923	0.413643		100	1.66667	0.0011816		100	1.66667	11.816		100	1.66667	0.0118993		100	1.66667	73.66		100	1.66667	129.923		100	1.66667	5.28961
									105	1.75	3972		105	1.75		0.219911	0.2474	0.324369	0.434325		105	1.75	0.00136785		105	1.75	13.6785		105	1.75	0.0137749		105	1.75	71.0133		105	1.75	139.788		105	1.75	5.03772
									110	1.83333	4161.14		110	1.83333		0.230383	0.259181	0.339816	0.455007		110	1.83333	0.0015727		110	1.83333	15.727		110	1.83333	0.0158379		110	1.83333	68.5784		110	1.83333	149.891		110	1.83333	4.80873
									115	1.91667	4350.29		115	1.91667		0.240855	0.270962	0.355262	0.475689		115	1.91667	0.00179706		115	1.91667	17.9706		115	1.91667	0.0180973		115	1.91667	66.3297		115	1.91667	160.226		115	1.91667	4.59966
									120	2	4539.43		120	2		0.251327	0.282743	0.370708	0.496372		120	2	0.0020418		120	2	20.418		120	2	0.0205619		120	2	64.2459		120	2	170.788		120	2	4.40801
									125	2.08333	4728.57		125	2.08333		0.261799	0.294524	0.386154	0.517054		125	2.08333	0.00230781		125	2.08333	23.0781		125	2.08333	0.0232407		125	2.08333	62.3088		125	2.08333	181.573		125	2.08333	4.23169
									130	2.16667	4917.71		130	2.16667		0.272271	0.306305	0.4016	0.537736		130	2.16667	0.00259597		130	2.16667	25.9597		130	2.16667	0.0261427		130	2.16667	60.5026		130	2.16667	192.575		130	2.16667	4.06893
									135	2.25	5106.86		135	2.25		0.282743	0.318086	0.417046	0.558418		135	2.25	0.00290717		135	2.25	29.0717		135	2.25	0.0292766		135	2.25	58.8141		135	2.25	203.792		135	2.25	3.91823
									140	2.33333	5296		140	2.33333		0.293215	0.329867	0.432493	0.5791		140	2.33333	0.0032423		140	2.33333	32.423		140	2.33333	0.0326516		140	2.33333	57.2316		140	2.33333	215.218		140	2.33333	3.77829
									145	2.41667	5485.14		145	2.41667		0.303687	0.341648	0.447939	0.599782		145	2.41667	0.00360224		145	2.41667	36.0224		145	2.41667	0.0362764		145	2.41667	55.745		145	2.41667	226.849		145	2.41667	3.648
									150	2.5	5674.29		150	2.5		0.314159	0.353429	0.463385	0.620465		150	2.5	0.00398789		150	2.5	39.8789		150	2.5	0.04016		150	2.5	54.3454		150	2.5	238.684		150	2.5	3.5264
									155	2.58333	5863.43		155	2.58333		0.324631	0.36521	0.478831	0.641147		155	2.58333	0.00440012		155	2.58333	44.0012		155	2.58333	0.0443114		155	2.58333	53.0253		155	2.58333	250.717		155	2.58333	3.41265
									160	2.66667	6052.57		160	2.66667		0.335103	0.376991	0.494277	0.661829		160	2.66667	0.00483982		160	2.66667	48.3982		160	2.66667	0.0487394		160	2.66667	51.7776		160	2.66667	262.945		160	2.66667	3.306
									165	2.75	6241.71		165	2.75		0.345575	0.388772	0.509723	0.682511		165	2.75	0.00530788		165	2.75	53.0788		165	2.75	0.053453		165	2.75	50.5963		165	2.75	275.367		165	2.75	3.20582
									170	2.83333	6430.86		170	2.83333		0.356047	0.400553	0.52517	0.703193		170	2.83333	0.00580518		170	2.83333	58.0518		170	2.83333	0.0584611		170	2.83333	49.476		170	2.83333	287.978		170	2.83333	3.11153
									175	2.91667	6620		175	2.91667		0.366519	0.412334	0.540616	0.723875		175	2.91667	0.00633262		175	2.91667	63.3262		175	2.91667	0.0637726		175	2.91667	48.412		175	2.91667	300.776		175	2.91667	3.02263
									180	3	6809.14		180	3		0.376991	0.424115	0.556062	0.744557		180	3	0.00689107		180	3	68.9107		180	3	0.0693965		180	3	47.3999		180	3	313.758		180	3	2.93867
									185	3.08333	6998.29		185	3.08333		0.387463	0.435896	0.571508	0.76524		185	3.08333	0.00748143		185	3.08333	74.8143		185	3.08333	0.0753416		185	3.08333	46.4358		185	3.08333	326.921		185	3.08333	2.85925
									190	3.16667	7187.43		190	3.16667		0.397935	0.447677	0.586954	0.785922		190	3.16667	0.00810457		190	3.16667	81.0457		190	3.16667	0.081617		190	3.16667	45.5162		190	3.16667	340.264		190	3.16667	2.784
									195	3.25	7376.57		195	3.25		0.408407	0.459458	0.6024	0.806604		195	3.25	0.00876139		195	3.25	87.6139		195	3.25	0.0882315		195	3.25	44.6381		195	3.25	353.783		195	3.25	2.71262
									200	3.33333	7565.71		200	3.33333		0.418879	0.471239	0.617847	0.827286		200	3.33333	0.00945277		200	3.33333	94.5277		200	3.33333	0.0951941		200	3.33333	43.7985		200	3.33333	367.477		200	3.33333	2.6448
									205	3.41667	7754.86		205	3.41667		0.429351	0.48302	0.633293	0.847968		205	3.41667	0.0101796		205	3.41667	101.796		205	3.41667	0.102514		205	3.41667	42.9948		205	3.41667	381.344		205	3.41667	2.5803
									210	3.5	7944		210	3.5		0.439823	0.494801	0.648739	0.86865		210	3.5	0.0109428		210	3.5	109.428		210	3.5	0.110199		210	3.5	42.2248		210	3.5	395.38		210	3.5	2.51886
									215	3.58333	8133.14		215	3.58333		0.450295	0.506582	0.664185	0.889333		215	3.58333	0.0117431		215	3.58333	117.431		215	3.58333	0.118259		215	3.58333	41.4861		215	3.58333	409.584		215	3.58333	2.46028
									220	3.66667	8322.29		220	3.66667		0.460767	0.518363	0.679631	0.910015		220	3.66667	0.0125816		220	3.66667	125.816		220	3.66667	0.126703		220	3.66667	40.7769		220	3.66667	423.955		220	3.66667	2.40437
									225	3.75	8511.43		225	3.75		0.471239	0.530144	0.695077	0.930697		225	3.75	0.0134591		225	3.75	134.591		225	3.75	0.13554		225	3.75	40.0954		225	3.75	438.49		225	3.75	2.35094
									230	3.83333	8700.57		230	3.83333		0.481711	0.541925	0.710524	0.951379		230	3.83333	0.0143765		230	3.83333	143.765		230	3.83333	0.144778		230	3.83333	39.4399		230	3.83333	453.187		230	3.83333	2.29983
									235	3.91667	8889.71		235	3.91667		0.492183	0.553706	0.72597	0.972061		235	3.91667	0.0153346		235	3.91667	153.346		235	3.91667	0.154427		235	3.91667	38.8088		235	3.91667	468.045		235	3.91667	2.2509
									240	4	9078.86		240	4		0.502655	0.565487	0.741416	0.992743		240	4	0.0163344		240	4	163.344		240	4	0.164495		240	4	38.2009		240	4	483.062		240	4	2.204
									245	4.08333	9268		245	4.08333		0.513127	0.577268	0.756862	1.01343		245	4.08333	0.0173767		245	4.08333	173.767		245	4.08333	0.174992		245	4.08333	37.6147		245	4.08333	498.236		245	4.08333	2.15902
									250	4.16667	9457.14		250	4.16667		0.523599	0.589049	0.772308	1.03411		250	4.16667	0.0184624		250	4.16667	184.624		250	4.16667	0.185926		250	4.16667	37.049		250	4.16667	513.565		250	4.16667	2.11584
													Spinner	0,125l	0,25l	0,5l	1l
													rpm \ Diamètre pales	0.04	0.045	0.059	0.079
													30	0.0628319	0.0706858	0.092677	0.124093
													60	0.125664	0.141372	0.185354	0.248186
													90	0.188496	0.212058	0.278031	0.372279
													120	0.251327	0.282743	0.370708	0.496372
													150	0.314159	0.353429	0.463385	0.620465
													180	0.376991	0.424115	0.556062	0.744557
													210	0.439823	0.494801	0.648739	0.86865
													240	0.502655	0.565487	0.741416	0.992743

## Sheet: Sp500 - 400ml
	Constants & equations																								For a constant P/V between spinners; we know that Spinner 125 = 8.61 W/m3 in 100 ml (V1); possible extrapolation for another spinner and volume (V2).
	Mass density (ρ, kg/m3)	const. (H20, 37°c)	993
	Dynamic viscosity (µ, Pa.s)	const. (H20, 37°C)	0.0007																						N = ((P/V1*V2)/((Np*ρ*(D^5)))^(1/3)
	Kinematic viscosity (ν, m²/s)	µ/ρ	7.04935e-07
																										100 ml (80%)	200ml (80%)	400ml (80%)
	power input (P, W)	P=Np*ρ*(N^3)*(D^5)																								0,125ml	0,25l	0,5l	1l
	Volume (V, m3)																								90 rpm	8.61384	93.1819	74.7496	57.8976
	Volumetric power input (P/V, W/m3)	P/V
																										8.61384
	Dissipated power per unit weight (ε, W/kg)	ε=P/ρ*V
	Kolmogorov scale (λk, m)	λk=((µ^3)/(ρ^3)*ε)^0,25																									61 rpm	4.68122
																											75 rpm	8.70068
	Dissipated power per unit weight (W/kg)	ε : (P/V)/ρ
	Mixing time (s):	mixing time : 5,9*ε^(-1/3)*(D/T)^(-1/3)*T^(2/3)		Nienow 2006 / 1996																					Power input per unit volume (P/V) = (Np*ρ*N^3*D^5)/V				ε : (P/V)/ρ				Kolmogorov lenght scale (λk) : ((ν3/ε)^0,25)*1000000				Shear rate ϓ=(1/µ*P/V)^0,5 = (ε/ν)^0,5				mixing time : 5,9*(T/D)^(1/3)*ε^(-1/3)*T^(2/3)
	Laminar to turbulent transition	ReT = 6370 * Np^(-1/3)		grening & nienow 2004					Reynolds Number (Re) = (N*D²*ρ)/µ				Tip speed (m/s) = π*D*N								Power input P0 = Np*ρ*N^3*D^5
																0,125l	0,25l	0,5l	1l
	Geometry and characteristics														Diam pales	0.04	0.045	0.059	0.079			Np	2.51			Np	2.51			Np	2.51			Np	2.51			Np				Np
									rpm	Rotation (tr/s)			rpm	Rotation (tr/s)							rpm	Rotation (tr/s)			rpm	Rotation (tr/s)			rpm	Rotation (tr/s)			rpm	Rotation (tr/s)			rpm	Rotation (tr/s)			rpm	Rotation (tr/s)
	0,5L SpF								5	0.0833333	411.504		5	0.0833333		0.010472	0.011781	0.0154462	0.0206822		5	0.0833333	1.03119e-06		5	0.0833333	0.00257798		5	0.0833333	2.59615e-06		5	0.0833333	606.079		5	0.0833333	1.91907		5	0.0833333	110.27
	Np	2.51	Rotondi et al., 2021 ; Biotechnol Lett						10	0.166667	823.008		10	0.166667		0.020944	0.0235619	0.0308923	0.0413643		10	0.166667	8.24953e-06		10	0.166667	0.0206238		10	0.166667	2.07692e-05		10	0.166667	360.377		10	0.166667	5.42795		10	0.166667	55.1351
									15	0.25	1234.51		15	0.25		0.0314159	0.0353429	0.0463385	0.0620465		15	0.25	2.78422e-05		15	0.25	0.0696054		15	0.25	7.00961e-05		15	0.25	265.882		15	0.25	9.97178		15	0.25	36.7567
	Impeller diameter - D (m)	0.059							20	0.333333	1646.02		20	0.333333		0.0418879	0.0471239	0.0617847	0.0827286		20	0.333333	6.59963e-05		20	0.333333	0.164991		20	0.333333	0.000166154		20	0.333333	214.281		20	0.333333	15.3526		20	0.333333	27.5675
	V (m3) in 0.125 l SpF	0.0004							25	0.416667	2057.52		25	0.416667		0.0523599	0.0589049	0.0772308	0.103411		25	0.416667	0.000128899		25	0.416667	0.322247		25	0.416667	0.000324519		25	0.416667	181.26		25	0.416667	21.4558		25	0.416667	22.054
									30	0.5	2469.02		30	0.5		0.0628319	0.0706858	0.092677	0.124093		30	0.5	0.000222737		30	0.5	0.556843		30	0.5	0.000560769		30	0.5	158.094		30	0.5	28.2044		30	0.5	18.3784
	Laminar to turbulent transition	4687.21							35	0.583333	2880.53		35	0.583333		0.0733038	0.0824668	0.108123	0.144775		35	0.583333	0.000353699		35	0.583333	0.884247		35	0.583333	0.00089048		35	0.583333	140.833		35	0.583333	35.5417		35	0.583333	15.7529
									40	0.666667	3292.03		40	0.666667		0.0837758	0.0942478	0.123569	0.165457		40	0.666667	0.00052797		40	0.666667	1.31993		40	0.666667	0.00132923		40	0.666667	127.412		40	0.666667	43.4236		40	0.666667	13.7838
	Spinner model Corning (l)	0.125	0.25	0.5	1				45	0.75	3703.54		45	0.75		0.0942478	0.106029	0.139015	0.186139		45	0.75	0.000751739		45	0.75	1.87935		45	0.75	0.00189259		45	0.75	116.64		45	0.75	51.8149		45	0.75	12.2522
	Impeller diameters (D; m)	0.04	0.045	0.059	0.079				50	0.833333	4115.04		50	0.833333		0.10472	0.11781	0.154462	0.206822		50	0.833333	0.00103119		50	0.833333	2.57798		50	0.833333	0.00259615		50	0.833333	107.778		50	0.833333	60.6863		50	0.833333	11.027
	Tank diameters (T; m)	0.07	0.08	0.1	0.125				55	0.916667	4526.54		55	0.916667		0.115192	0.129591	0.169908	0.227504		55	0.916667	0.00137252		55	0.916667	3.43129		55	0.916667	0.00345548		55	0.916667	100.342		55	0.916667	70.0132		55	0.916667	10.0246
									60	1	4938.05		60	1		0.125664	0.141372	0.185354	0.248186		60	1	0.0017819		60	1	4.45475		60	1	0.00448615		60	1	94.0033		60	1	79.7742		60	1	9.18918
	Geometric ratio								65	1.08333	5349.55		65	1.08333		0.136136	0.153153	0.2008	0.268868		65	1.08333	0.00226553		65	1.08333	5.66382		65	1.08333	0.00570375		65	1.08333	88.5261		65	1.08333	89.9509		65	1.08333	8.48232
		H	T	D	H/T	D/T			70	1.16667	5761.05		70	1.16667		0.146608	0.164934	0.216246	0.28955		70	1.16667	0.00282959		70	1.16667	7.07397		70	1.16667	0.00712384		70	1.16667	83.74		70	1.16667	100.527		70	1.16667	7.87644
	SpF 0,125L	0.035	0.07	0.04	0.5	0.571429			75	1.25	6172.56		75	1.25		0.15708	0.176715	0.231692	0.310232		75	1.25	0.00348027		75	1.25	8.70068		75	1.25	0.00876201		75	1.25	79.5171		75	1.25	111.488		75	1.25	7.35134
	SpF 0,5 L	0.064	0.1	0.059	0.64	0.59			80	1.33333	6584.06		80	1.33333		0.167552	0.188496	0.247139	0.330914		80	1.33333	0.00422376		80	1.33333	10.5594		80	1.33333	0.0106338		80	1.33333	75.7598		80	1.33333	122.82		80	1.33333	6.89188
	Ambr250	0.106	0.061	0.026	1.7377	0.42623			85	1.41667	6995.57		85	1.41667		0.178024	0.200277	0.262585	0.351597		85	1.41667	0.00506624		85	1.41667	12.6656		85	1.41667	0.0127549		85	1.41667	72.3923		85	1.41667	134.513		85	1.41667	6.48648
									90	1.5	7407.07		90	1.5		0.188496	0.212058	0.278031	0.372279		90	1.5	0.00601391		90	1.5	15.0348		90	1.5	0.0151408		90	1.5	69.3545		90	1.5	146.555		90	1.5	6.12612
									95	1.58333	7818.57		95	1.58333		0.198968	0.223838	0.293477	0.392961		95	1.58333	0.00707294		95	1.58333	17.6824		95	1.58333	0.017807		95	1.58333	66.5984		95	1.58333	158.936		95	1.58333	5.80369
									100	1.66667	8230.08		100	1.66667		0.20944	0.235619	0.308923	0.413643		100	1.66667	0.00824953		100	1.66667	20.6238		100	1.66667	0.0207692		100	1.66667	64.085		100	1.66667	171.647		100	1.66667	5.51351
									105	1.75	8641.58		105	1.75		0.219911	0.2474	0.324369	0.434325		105	1.75	0.00954986		105	1.75	23.8747		105	1.75	0.024043		105	1.75	61.7824		105	1.75	184.68		105	1.75	5.25096
									110	1.83333	9053.09		110	1.83333		0.230383	0.259181	0.339816	0.455007		110	1.83333	0.0109801		110	1.83333	27.4503		110	1.83333	0.0276438		110	1.83333	59.664		110	1.83333	198.027		110	1.83333	5.01228
									115	1.91667	9464.59		115	1.91667		0.240855	0.270962	0.355262	0.475689		115	1.91667	0.0125465		115	1.91667	31.3663		115	1.91667	0.0315874		115	1.91667	57.7076		115	1.91667	211.681		115	1.91667	4.79435
									120	2	9876.09		120	2		0.251327	0.282743	0.370708	0.496372		120	2	0.0142552		120	2	35.638		120	2	0.0358892		120	2	55.8947		120	2	225.636		120	2	4.59459
									125	2.08333	10287.6		125	2.08333		0.261799	0.294524	0.386154	0.517054		125	2.08333	0.0161124		125	2.08333	40.2809		125	2.08333	0.0405649		125	2.08333	54.2093		125	2.08333	239.884		125	2.08333	4.41081
									130	2.16667	10699.1		130	2.16667		0.272271	0.306305	0.4016	0.537736		130	2.16667	0.0181242		130	2.16667	45.3106		130	2.16667	0.04563		130	2.16667	52.638		130	2.16667	254.42		130	2.16667	4.24116
									135	2.25	11110.6		135	2.25		0.282743	0.318086	0.417046	0.558418		135	2.25	0.0202969		135	2.25	50.7424		135	2.25	0.0511001		135	2.25	51.1689		135	2.25	269.238		135	2.25	4.08408
									140	2.33333	11522.1		140	2.33333		0.293215	0.329867	0.432493	0.5791		140	2.33333	0.0226367		140	2.33333	56.5918		140	2.33333	0.0569907		140	2.33333	49.7921		140	2.33333	284.333		140	2.33333	3.93822
									145	2.41667	11933.6		145	2.41667		0.303687	0.341648	0.447939	0.599782		145	2.41667	0.0251497		145	2.41667	62.8743		145	2.41667	0.0633175		145	2.41667	48.4988		145	2.41667	299.701		145	2.41667	3.80242
									150	2.5	12345.1		150	2.5		0.314159	0.353429	0.463385	0.620465		150	2.5	0.0278422		150	2.5	69.6054		150	2.5	0.0700961		150	2.5	47.2812		150	2.5	315.335		150	2.5	3.67567
									155	2.58333	12756.6		155	2.58333		0.324631	0.36521	0.478831	0.641147		155	2.58333	0.0307202		155	2.58333	76.8006		155	2.58333	0.077342		155	2.58333	46.1326		155	2.58333	331.233		155	2.58333	3.5571
									160	2.66667	13168.1		160	2.66667		0.335103	0.376991	0.494277	0.661829		160	2.66667	0.0337901		160	2.66667	84.4752		160	2.66667	0.0850707		160	2.66667	45.0471		160	2.66667	347.389		160	2.66667	3.44594
									165	2.75	13579.6		165	2.75		0.345575	0.388772	0.509723	0.682511		165	2.75	0.0370579		165	2.75	92.6448		165	2.75	0.0932979		165	2.75	44.0194		165	2.75	363.799		165	2.75	3.34152
									170	2.83333	13991.1		170	2.83333		0.356047	0.400553	0.52517	0.703193		170	2.83333	0.0405299		170	2.83333	101.325		170	2.83333	0.102039		170	2.83333	43.0447		170	2.83333	380.46		170	2.83333	3.24324
									175	2.91667	14402.6		175	2.91667		0.366519	0.412334	0.540616	0.723875		175	2.91667	0.0442123		175	2.91667	110.531		175	2.91667	0.11131		175	2.91667	42.119		175	2.91667	397.368		175	2.91667	3.15058
									180	3	14814.1		180	3		0.376991	0.424115	0.556062	0.744557		180	3	0.0481113		180	3	120.278		180	3	0.121126		180	3	41.2384		180	3	414.519		180	3	3.06306
									185	3.08333	15225.6		185	3.08333		0.387463	0.435896	0.571508	0.76524		185	3.08333	0.0522329		185	3.08333	130.582		185	3.08333	0.131503		185	3.08333	40.3997		185	3.08333	431.91		185	3.08333	2.98027
									190	3.16667	15637.1		190	3.16667		0.397935	0.447677	0.586954	0.785922		190	3.16667	0.0565835		190	3.16667	141.459		190	3.16667	0.142456		190	3.16667	39.5997		190	3.16667	449.538		190	3.16667	2.90185
									195	3.25	16048.7		195	3.25		0.408407	0.459458	0.6024	0.806604		195	3.25	0.0611692		195	3.25	152.923		195	3.25	0.154001		195	3.25	38.8357		195	3.25	467.399		195	3.25	2.82744
									200	3.33333	16460.2		200	3.33333		0.418879	0.471239	0.617847	0.827286		200	3.33333	0.0659963		200	3.33333	164.991		200	3.33333	0.166154		200	3.33333	38.1052		200	3.33333	485.49		200	3.33333	2.75675
									205	3.41667	16871.7		205	3.41667		0.429351	0.48302	0.633293	0.847968		205	3.41667	0.0710707		205	3.41667	177.677		205	3.41667	0.178929		205	3.41667	37.406		205	3.41667	503.81		205	3.41667	2.68952
									210	3.5	17283.2		210	3.5		0.439823	0.494801	0.648739	0.86865		210	3.5	0.0763989		210	3.5	190.997		210	3.5	0.192344		210	3.5	36.736		210	3.5	522.354		210	3.5	2.62548
									215	3.58333	17694.7		215	3.58333		0.450295	0.506582	0.664185	0.889333		215	3.58333	0.0819869		215	3.58333	204.967		215	3.58333	0.206412		215	3.58333	36.0934		215	3.58333	541.12		215	3.58333	2.56442
									220	3.66667	18106.2		220	3.66667		0.460767	0.518363	0.679631	0.910015		220	3.66667	0.087841		220	3.66667	219.603		220	3.66667	0.221151		220	3.66667	35.4764		220	3.66667	560.105		220	3.66667	2.50614
									225	3.75	18517.7		225	3.75		0.471239	0.530144	0.695077	0.930697		225	3.75	0.0939673		225	3.75	234.918		225	3.75	0.236574		225	3.75	34.8835		225	3.75	579.308		225	3.75	2.45045
									230	3.83333	18929.2		230	3.83333		0.481711	0.541925	0.710524	0.951379		230	3.83333	0.100372		230	3.83333	250.93		230	3.83333	0.252699		230	3.83333	34.3132		230	3.83333	598.725		230	3.83333	2.39718
									235	3.91667	19340.7		235	3.91667		0.492183	0.553706	0.72597	0.972061		235	3.91667	0.107061		235	3.91667	267.653		235	3.91667	0.26954		235	3.91667	33.7641		235	3.91667	618.354		235	3.91667	2.34617
									240	4	19752.2		240	4		0.502655	0.565487	0.741416	0.992743		240	4	0.114042		240	4	285.104		240	4	0.287114		240	4	33.2352		240	4	638.194		240	4	2.29729
									245	4.08333	20163.7		245	4.08333		0.513127	0.577268	0.756862	1.01343		245	4.08333	0.121319		245	4.08333	303.297		245	4.08333	0.305435		245	4.08333	32.7252		245	4.08333	658.241		245	4.08333	2.25041
									250	4.16667	20575.2		250	4.16667		0.523599	0.589049	0.772308	1.03411		250	4.16667	0.128899		250	4.16667	322.247		250	4.16667	0.324519		250	4.16667	32.2331		250	4.16667	678.493		250	4.16667	2.2054
													Spinner	0,125l	0,25l	0,5l	1l
													rpm \ Diamètre pales	0.04	0.045	0.059	0.079
													30	0.0628319	0.0706858	0.092677	0.124093
													60	0.125664	0.141372	0.185354	0.248186
													90	0.188496	0.212058	0.278031	0.372279
													120	0.251327	0.282743	0.370708	0.496372
													150	0.314159	0.353429	0.463385	0.620465
													180	0.376991	0.424115	0.556062	0.744557
													210	0.439823	0.494801	0.648739	0.86865
													240	0.502655	0.565487	0.741416	0.992743

## Sheet: Ambr250
	Constants & equations
	Mass density (ρ, kg/m3)	const. (H20, 37°c)	993
	Dynamic viscosity (µ, Pa.s)	const. (H20, 37°C)	0.0007
	Kinematic viscosity (ν, m²/s)	µ/ρ	7.04935e-07
	power input (P0, W)	P0=Np*ρ*(N^3)*(D^5)
	power input with gas (P, W)	P = P0 + ρ*V*Ug*g
	Volume (V, m3)
	power input per unit volume (P/V, W/m3)	P/V
	Dissipated power per unit weight (ε, W/kg)	ε=P/ρ*V
	Kolmogorov scale (λk, m)	λk=((µ^3)/(ρ^3)*ε)^0,25
	Volumetric gas flow rate, Qg (m³.s⁻¹)
	Reactor diameter, T (m)
	Liquid volume, V (m³)
	Gravitational constant, g (m².s⁻¹)	9.81
	Mixing time (s):	mixing time : 5,9*ε^(-1/3)*(D/T)^(-1/3)*T^(2/3)		Nienow 2006 / 1996
grening & nienow 2004	Laminar to turbulent transition	ReT = 6370 * Np^(-1/3)	5735.43
	Ambr 250 ; cuve mammalian dual pitch-blade																																	neniow 2006
						Reynolds number (Re) = (N*D²*ρ)/µ				Tip speed (m/s) = π*D*N				Power input P0 = Np*ρ*N^3*D^5				power input per unit volume (P/V)				ε : (P/V)/ρ				Kolmogorov lenght scale (λk) : ((ν3/ε)^0,25)*1000000				Shear rate ϓ=(1/µ*P/V)^0,5 = (ε/ν)^0,5				mixing time : 5,9*(T/D)^(1/3)*ε^(-1/3)*T^(2/3)
	Geometry and characteristics
	Np	1.37	Rotondi et al., 2021 ; Biotechnol Lett
		1.34	Sartorius																									Volume (m3)
						rpm	Rotation (tr/s)	Re		rpm	Rotation (tr/s)			rpm	Rotation (tr/s)	P0 (W)		rpm	Rotation (tr/s)			rpm	Rotation (tr/s)			rpm	Rotation (tr/s)			rpm	Rotation (tr/s)			rpm	Rotation (tr/s)
						100	1.66667	1598.26		100	1.66667	0.136136		100	1.66667	7.48312e-05		100	1.66667	0.305434		100	1.66667	0.000307587		100	1.66667	183.704		100	1.66667	20.8886		100	1.66667	17.9971
	Impeller diameter - D (m)	0.026				105	1.75	1678.17		105	1.75	0.142942		105	1.75	8.66265e-05		105	1.75	0.353577		105	1.75	0.00035607		105	1.75	177.104		105	1.75	22.4747		105	1.75	17.1401
	Tank diameter - T (m)	0.061				110	1.83333	1758.08		110	1.83333	0.149749		110	1.83333	9.96003e-05		110	1.83333	0.406532		110	1.83333	0.000409398		110	1.83333	171.031		110	1.83333	24.099		110	1.83333	16.361
	V (m3)	0.000245				115	1.91667	1838		115	1.91667	0.156556		115	1.91667	0.000113809		115	1.91667	0.464526		115	1.91667	0.000467801		115	1.91667	165.423		115	1.91667	25.7606		115	1.91667	15.6496
						120	2	1917.91		120	2	0.163363		120	2	0.000129308		120	2	0.527789		120	2	0.00053151		120	2	160.226		120	2	27.4588		120	2	14.9976
						125	2.08333	1997.82		125	2.08333	0.17017		125	2.08333	0.000146155		125	2.08333	0.59655		125	2.08333	0.000600755		125	2.08333	155.395		125	2.08333	29.1927		125	2.08333	14.3976
						130	2.16667	2077.73		130	2.16667	0.176976		130	2.16667	0.000164404		130	2.16667	0.671037		130	2.16667	0.000675768		130	2.16667	150.891		130	2.16667	30.9617		130	2.16667	13.8439
						135	2.25	2157.65		135	2.25	0.183783		135	2.25	0.000184113		135	2.25	0.751481		135	2.25	0.000756778		135	2.25	146.679		135	2.25	32.765		135	2.25	13.3312
						140	2.33333	2237.56		140	2.33333	0.19059		140	2.33333	0.000205337		140	2.33333	0.83811		140	2.33333	0.000844018		140	2.33333	142.733		140	2.33333	34.602		140	2.33333	12.855
						145	2.41667	2317.47		145	2.41667	0.197397		145	2.41667	0.000228132		145	2.41667	0.931152		145	2.41667	0.000937716		145	2.41667	139.025		145	2.41667	36.4721		145	2.41667	12.4118
						150	2.5	2397.39		150	2.5	0.204204		150	2.5	0.000252555		150	2.5	1.03084		150	2.5	0.0010381		150	2.5	135.535		150	2.5	38.3748		150	2.5	11.998
						155	2.58333	2477.3		155	2.58333	0.21101		155	2.58333	0.000278662		155	2.58333	1.1374		155	2.58333	0.00114541		155	2.58333	132.242		155	2.58333	40.3095		155	2.58333	11.611
						160	2.66667	2557.21		160	2.66667	0.217817		160	2.66667	0.000306509		160	2.66667	1.25106		160	2.66667	0.00125987		160	2.66667	129.131		160	2.66667	42.2756		160	2.66667	11.2482
						165	2.75	2637.12		165	2.75	0.224624		165	2.75	0.000336151		165	2.75	1.37205		165	2.75	0.00138172		165	2.75	126.185		165	2.75	44.2726		165	2.75	10.9073
						170	2.83333	2717.04		170	2.83333	0.231431		170	2.83333	0.000367646		170	2.83333	1.50059		170	2.83333	0.00151117		170	2.83333	123.391		170	2.83333	46.3002		170	2.83333	10.5865
						175	2.91667	2796.95		175	2.91667	0.238237		175	2.91667	0.000401049		175	2.91667	1.63693		175	2.91667	0.00164847		175	2.91667	120.737		175	2.91667	48.3578		175	2.91667	10.284
						180	3	2876.86		180	3	0.245044		180	3	0.000436416		180	3	1.78129		180	3	0.00179385		180	3	118.213		180	3	50.445		180	3	9.99837
						185	3.08333	2956.78		185	3.08333	0.251851		185	3.08333	0.000473803		185	3.08333	1.93389		185	3.08333	0.00194752		185	3.08333	115.809		185	3.08333	52.5614		185	3.08333	9.72814
						190	3.16667	3036.69		190	3.16667	0.258658		190	3.16667	0.000513267		190	3.16667	2.09497		190	3.16667	0.00210974		190	3.16667	113.515		190	3.16667	54.7066		190	3.16667	9.47214
						195	3.25	3116.6		195	3.25	0.265465		195	3.25	0.000554864		195	3.25	2.26475		195	3.25	0.00228072		195	3.25	111.325		195	3.25	56.8802		195	3.25	9.22926
						200	3.33333	3196.51		200	3.33333	0.272271		200	3.33333	0.00059865		200	3.33333	2.44347		200	3.33333	0.00246069		200	3.33333	109.231		200	3.33333	59.0819		200	3.33333	8.99853
						205	3.41667	3276.43		205	3.41667	0.279078		205	3.41667	0.00064468		205	3.41667	2.63135		205	3.41667	0.0026499		205	3.41667	107.227		205	3.41667	61.3112		205	3.41667	8.77905
						210	3.5	3356.34		210	3.5	0.285885		210	3.5	0.000693012		210	3.5	2.82862		210	3.5	0.00284856		210	3.5	105.307		210	3.5	63.568		210	3.5	8.57003
						215	3.58333	3436.25		215	3.58333	0.292692		215	3.58333	0.000743701		215	3.58333	3.03551		215	3.58333	0.00305691		215	3.58333	103.464		215	3.58333	65.8517		215	3.58333	8.37073
						220	3.66667	3516.17		220	3.66667	0.299498		220	3.66667	0.000796803		220	3.66667	3.25226		220	3.66667	0.00327518		220	3.66667	101.696		220	3.66667	68.1622		220	3.66667	8.18048
						225	3.75	3596.08		225	3.75	0.306305		225	3.75	0.000852374		225	3.75	3.47908		225	3.75	0.0035036		225	3.75	99.996		225	3.75	70.499		225	3.75	7.99869
						230	3.83333	3675.99		230	3.83333	0.313112		230	3.83333	0.000910471		230	3.83333	3.71621		230	3.83333	0.00374241		230	3.83333	98.3612		230	3.83333	72.862		230	3.83333	7.82481
						235	3.91667	3755.9		235	3.91667	0.319919		235	3.91667	0.00097115		235	3.91667	3.96388		235	3.91667	0.00399182		235	3.91667	96.7874		235	3.91667	75.2508		235	3.91667	7.65832
						240	4	3835.82		240	4	0.326726		240	4	0.00103447		240	4	4.22231		240	4	0.00425208		240	4	95.2711		240	4	77.6652		240	4	7.49878
						245	4.08333	3915.73		245	4.08333	0.333532		245	4.08333	0.00110048		245	4.08333	4.49174		245	4.08333	0.00452341		245	4.08333	93.8091		245	4.08333	80.1048		245	4.08333	7.34574
						250	4.16667	3995.64		250	4.16667	0.340339		250	4.16667	0.00116924		250	4.16667	4.7724		250	4.16667	0.00480604		250	4.16667	92.3985		250	4.16667	82.5694		250	4.16667	7.19882
						255	4.25	4075.56		255	4.25	0.347146		255	4.25	0.0012408		255	4.25	5.06451		255	4.25	0.00510021		255	4.25	91.0363		255	4.25	85.0589		255	4.25	7.05767
						260	4.33333	4155.47		260	4.33333	0.353953		260	4.33333	0.00131523		260	4.33333	5.3683		260	4.33333	0.00540614		260	4.33333	89.7201		260	4.33333	87.5728		260	4.33333	6.92195
						265	4.41667	4235.38		265	4.41667	0.36076		265	4.41667	0.00139258		265	4.41667	5.684		265	4.41667	0.00572407		265	4.41667	88.4475		265	4.41667	90.1111		265	4.41667	6.79134
						270	4.5	4315.29		270	4.5	0.367566		270	4.5	0.0014729		270	4.5	6.01185		270	4.5	0.00605423		270	4.5	87.2161		270	4.5	92.6734		270	4.5	6.66558
						275	4.58333	4395.21		275	4.58333	0.374373		275	4.58333	0.00155626		275	4.58333	6.35206		275	4.58333	0.00639684		275	4.58333	86.0241		275	4.58333	95.2595		275	4.58333	6.54439
						280	4.66667	4475.12		280	4.66667	0.38118		280	4.66667	0.00164269		280	4.66667	6.70488		280	4.66667	0.00675214		280	4.66667	84.8694		280	4.66667	97.8693		280	4.66667	6.42752
						285	4.75	4555.03		285	4.75	0.387987		285	4.75	0.00173228		285	4.75	7.07052		285	4.75	0.00712036		285	4.75	83.7502		285	4.75	100.502		285	4.75	6.31476
						290	4.83333	4634.95		290	4.83333	0.394793		290	4.83333	0.00182506		290	4.83333	7.44922		290	4.83333	0.00750173		290	4.83333	82.6649		290	4.83333	103.159		290	4.83333	6.20588
						295	4.91667	4714.86		295	4.91667	0.4016		295	4.91667	0.0019211		295	4.91667	7.8412		295	4.91667	0.00789648		295	4.91667	81.6118		295	4.91667	105.838		295	4.91667	6.1007
						300	5	4794.77		300	5	0.408407		300	5	0.00202044		300	5	8.24671		300	5	0.00830484		300	5	80.5896		300	5	108.54		300	5	5.99902
						305	5.08333	4874.68		305	5.08333	0.415214		305	5.08333	0.00212316		305	5.08333	8.66595		305	5.08333	0.00872704		305	5.08333	79.5967		305	5.08333	111.265		305	5.08333	5.90068
						310	5.16667	4954.6		310	5.16667	0.422021		310	5.16667	0.0022293		310	5.16667	9.09917		310	5.16667	0.00916331		310	5.16667	78.6318		310	5.16667	114.012		310	5.16667	5.8055
						315	5.25	5034.51		315	5.25	0.428827		315	5.25	0.00233892		315	5.25	9.54659		315	5.25	0.00961389		315	5.25	77.6939		315	5.25	116.782		315	5.25	5.71335
						320	5.33333	5114.42		320	5.33333	0.435634		320	5.33333	0.00245207		320	5.33333	10.0084		320	5.33333	0.010079		320	5.33333	76.7816		320	5.33333	119.573		320	5.33333	5.62408
						325	5.41667	5194.34		325	5.41667	0.442441		325	5.41667	0.00256882		325	5.41667	10.485		325	5.41667	0.0105589		325	5.41667	75.894		325	5.41667	122.387		325	5.41667	5.53756
						330	5.5	5274.25		330	5.5	0.449248		330	5.5	0.00268921		330	5.5	10.9764		330	5.5	0.0110537		330	5.5	75.0299		330	5.5	125.222		330	5.5	5.45365
						335	5.58333	5354.16		335	5.58333	0.456055		335	5.58333	0.00281331		335	5.58333	11.4829		335	5.58333	0.0115638		335	5.58333	74.1884		335	5.58333	128.079		335	5.58333	5.37226
						340	5.66667	5434.07		340	5.66667	0.462861		340	5.66667	0.00294117		340	5.66667	12.0048		340	5.66667	0.0120894		340	5.66667	73.3687		340	5.66667	130.957		340	5.66667	5.29325
						345	5.75	5513.99		345	5.75	0.469668		345	5.75	0.00307284		345	5.75	12.5422		345	5.75	0.0126306		345	5.75	72.5697		345	5.75	133.856		345	5.75	5.21654
						350	5.83333	5593.9		350	5.83333	0.476475		350	5.83333	0.00320839		350	5.83333	13.0955		350	5.83333	0.0131878		350	5.83333	71.7908		350	5.83333	136.776		350	5.83333	5.14202
						355	5.91667	5673.81		355	5.91667	0.483282		355	5.91667	0.00334786		355	5.91667	13.6648		355	5.91667	0.0137611		355	5.91667	71.0311		355	5.91667	139.718		355	5.91667	5.06959
						360	6	5753.73		360	6	0.490088		360	6	0.00349133		360	6	14.2503		360	6	0.0143508		360	6	70.2899		360	6	142.68		360	6	4.99918
						365	6.08333	5833.64		365	6.08333	0.496895		365	6.08333	0.00363883		365	6.08333	14.8524		365	6.08333	0.0149571		365	6.08333	69.5665		365	6.08333	145.663		365	6.08333	4.9307
						370	6.16667	5913.55		370	6.16667	0.503702		370	6.16667	0.00379043		370	6.16667	15.4711		370	6.16667	0.0155802		370	6.16667	68.8602		370	6.16667	148.666		370	6.16667	4.86407
						375	6.25	5993.46		375	6.25	0.510509		375	6.25	0.00394618		375	6.25	16.1068		375	6.25	0.0162204		375	6.25	68.1705		375	6.25	151.69		375	6.25	4.79922
						380	6.33333	6073.38		380	6.33333	0.517316		380	6.33333	0.00410614		380	6.33333	16.7597		380	6.33333	0.0168779		380	6.33333	67.4966		380	6.33333	154.734		380	6.33333	4.73607
						385	6.41667	6153.29		385	6.41667	0.524122		385	6.41667	0.00427036		385	6.41667	17.4301		385	6.41667	0.0175529		385	6.41667	66.8381		385	6.41667	157.798		385	6.41667	4.67456
						390	6.5	6233.2		390	6.5	0.530929		390	6.5	0.00443891		390	6.5	18.118		390	6.5	0.0182457		390	6.5	66.1944		390	6.5	160.882		390	6.5	4.61463
						395	6.58333	6313.12		395	6.58333	0.537736		395	6.58333	0.00461184		395	6.58333	18.8238		395	6.58333	0.0189565		395	6.58333	65.565		395	6.58333	163.985		395	6.58333	4.55622
						400	6.66667	6393.03		400	6.66667	0.544543		400	6.66667	0.0047892		400	6.66667	19.5477		400	6.66667	0.0196855		400	6.66667	64.9493		400	6.66667	167.109		400	6.66667	4.49927
						405	6.75	6472.94		405	6.75	0.55135		405	6.75	0.00497105		405	6.75	20.29		405	6.75	0.020433		405	6.75	64.347		405	6.75	170.252		405	6.75	4.44372
						410	6.83333	6552.85		410	6.83333	0.558156		410	6.83333	0.00515744		410	6.83333	21.0508		410	6.83333	0.0211992		410	6.83333	63.7576		410	6.83333	173.414		410	6.83333	4.38953
						415	6.91667	6632.77		415	6.91667	0.564963		415	6.91667	0.00534844		415	6.91667	21.8304		415	6.91667	0.0219843		415	6.91667	63.1806		415	6.91667	176.596		415	6.91667	4.33664
						420	7	6712.68		420	7	0.57177		420	7	0.0055441		420	7	22.629		420	7	0.0227885		420	7	62.6156		420	7	179.797		420	7	4.28501
						425	7.08333	6792.59		425	7.08333	0.578577		425	7.08333	0.00574447		425	7.08333	23.4468		425	7.08333	0.0236121		425	7.08333	62.0623		425	7.08333	183.018		425	7.08333	4.2346
						430	7.16667	6872.51		430	7.16667	0.585383		430	7.16667	0.00594961		430	7.16667	24.2841		430	7.16667	0.0244553		430	7.16667	61.5203		430	7.16667	186.257		430	7.16667	4.18536
						435	7.25	6952.42		435	7.25	0.59219		435	7.25	0.00615957		435	7.25	25.1411		435	7.25	0.0253183		435	7.25	60.9892		435	7.25	189.515		435	7.25	4.13726
						440	7.33333	7032.33		440	7.33333	0.598997		440	7.33333	0.00637442		440	7.33333	26.0181		440	7.33333	0.0262015		440	7.33333	60.4686		440	7.33333	192.792		440	7.33333	4.09024
						445	7.41667	7112.24		445	7.41667	0.605804		445	7.41667	0.00659421		445	7.41667	26.9151		445	7.41667	0.0271049		445	7.41667	59.9584		445	7.41667	196.087		445	7.41667	4.04428
						450	7.5	7192.16		450	7.5	0.612611		450	7.5	0.00681899		450	7.5	27.8326		450	7.5	0.0280288		450	7.5	59.458		450	7.5	199.401		450	7.5	3.99935
						455	7.58333	7272.07		455	7.58333	0.619417		455	7.58333	0.00704883		455	7.58333	28.7707		455	7.58333	0.0289735		455	7.58333	58.9673		455	7.58333	202.734		455	7.58333	3.9554
						460	7.66667	7351.98		460	7.66667	0.626224		460	7.66667	0.00728377		460	7.66667	29.7297		460	7.66667	0.0299393		460	7.66667	58.4859		460	7.66667	206.085		460	7.66667	3.9124
						465	7.75	7431.9		465	7.75	0.633031		465	7.75	0.00752388		465	7.75	30.7097		465	7.75	0.0309262		465	7.75	58.0136		465	7.75	209.454		465	7.75	3.87034
						470	7.83333	7511.81		470	7.83333	0.639838		470	7.83333	0.0077692		470	7.83333	31.711		470	7.83333	0.0319346		470	7.83333	57.5501		470	7.83333	212.841		470	7.83333	3.82916
						475	7.91667	7591.72		475	7.91667	0.646644		475	7.91667	0.0080198		475	7.91667	32.7339		475	7.91667	0.0329646		475	7.91667	57.0952		475	7.91667	216.247		475	7.91667	3.78885
						480	8	7671.63		480	8	0.653451		480	8	0.00827573		480	8	33.7785		480	8	0.0340166		480	8	56.6485		480	8	219.67		480	8	3.74939
						485	8.08333	7751.55		485	8.08333	0.660258		485	8.08333	0.00853705		485	8.08333	34.8451		485	8.08333	0.0350908		485	8.08333	56.21		485	8.08333	223.111		485	8.08333	3.71073
						490	8.16667	7831.46		490	8.16667	0.667065		490	8.16667	0.00880382		490	8.16667	35.934		490	8.16667	0.0361873		490	8.16667	55.7792		490	8.16667	226.571		490	8.16667	3.67287
						495	8.25	7911.37		495	8.25	0.673872		495	8.25	0.00907608		495	8.25	37.0452		495	8.25	0.0373064		495	8.25	55.3561		495	8.25	230.047		495	8.25	3.63577
						500	8.33333	7991.29		500	8.33333	0.680678		500	8.33333	0.0093539		500	8.33333	38.1792		500	8.33333	0.0384483		500	8.33333	54.9405		500	8.33333	233.542		500	8.33333	3.59941
						505	8.41667	8071.2		505	8.41667	0.687485		505	8.41667	0.00963733		505	8.41667	39.3361		505	8.41667	0.0396134		505	8.41667	54.532		505	8.41667	237.054		505	8.41667	3.56377
						510	8.5	8151.11		510	8.5	0.694292		510	8.5	0.00992644		510	8.5	40.5161		510	8.5	0.0408017		510	8.5	54.1305		510	8.5	240.583		510	8.5	3.52884
						515	8.58333	8231.02		515	8.58333	0.701099		515	8.58333	0.0102213		515	8.58333	41.7194		515	8.58333	0.0420135		515	8.58333	53.7359		515	8.58333	244.129		515	8.58333	3.49457
						520	8.66667	8310.94		520	8.66667	0.707906		520	8.66667	0.0105219		520	8.66667	42.9464		520	8.66667	0.0432491		520	8.66667	53.3479		520	8.66667	247.693		520	8.66667	3.46097
						525	8.75	8390.85		525	8.75	0.714712		525	8.75	0.0108283		525	8.75	44.1972		525	8.75	0.0445087		525	8.75	52.9664		525	8.75	251.274		525	8.75	3.42801
						530	8.83333	8470.76		530	8.83333	0.721519		530	8.83333	0.0111406		530	8.83333	45.472		530	8.83333	0.0457926		530	8.83333	52.5912		530	8.83333	254.873		530	8.83333	3.39567
						535	8.91667	8550.68		535	8.91667	0.728326		535	8.91667	0.0114589		535	8.91667	46.7712		535	8.91667	0.0471009		535	8.91667	52.2221		535	8.91667	258.488		535	8.91667	3.36394
						540	9	8630.59		540	9	0.735133		540	9	0.0117832		540	9	48.0948		540	9	0.0484338		540	9	51.859		540	9	262.12		540	9	3.33279
						545	9.08333	8710.5		545	9.08333	0.741939		545	9.08333	0.0121136		545	9.08333	49.4432		545	9.08333	0.0497917		545	9.08333	51.5018		545	9.08333	265.769		545	9.08333	3.30221
						550	9.16667	8790.41		550	9.16667	0.748746		550	9.16667	0.01245		550	9.16667	50.8165		550	9.16667	0.0511747		550	9.16667	51.1502		550	9.16667	269.435		550	9.16667	3.27219
						555	9.25	8870.33		555	9.25	0.755553		555	9.25	0.0127927		555	9.25	52.215		555	9.25	0.0525831		555	9.25	50.8042		555	9.25	273.117		555	9.25	3.24271
						560	9.33333	8950.24		560	9.33333	0.76236		560	9.33333	0.0131416		560	9.33333	53.639		560	9.33333	0.0540171		560	9.33333	50.4637		560	9.33333	276.816		560	9.33333	3.21376
						565	9.41667	9030.15		565	9.41667	0.769167		565	9.41667	0.0134967		565	9.41667	55.0886		565	9.41667	0.055477		565	9.41667	50.1283		565	9.41667	280.532		565	9.41667	3.18532
						570	9.5	9110.07		570	9.5	0.775973		570	9.5	0.0138582		570	9.5	56.5642		570	9.5	0.0569629		570	9.5	49.7982		570	9.5	284.264		570	9.5	3.15738
						575	9.58333	9189.98		575	9.58333	0.78278		575	9.58333	0.0142261		575	9.58333	58.0658		575	9.58333	0.0584751		575	9.58333	49.4731		575	9.58333	288.012		575	9.58333	3.12992
						580	9.66667	9269.89		580	9.66667	0.789587		580	9.66667	0.0146005		580	9.66667	59.5937		580	9.66667	0.0600138		580	9.66667	49.1529		580	9.66667	291.777		580	9.66667	3.10294
						585	9.75	9349.8		585	9.75	0.796394		585	9.75	0.0149813		585	9.75	61.1483		585	9.75	0.0615793		585	9.75	48.8374		585	9.75	295.558		585	9.75	3.07642
						590	9.83333	9429.72		590	9.83333	0.803201		590	9.83333	0.0153688		590	9.83333	62.7296		590	9.83333	0.0631718		590	9.83333	48.5267		590	9.83333	299.356		590	9.83333	3.05035
						595	9.91667	9509.63		595	9.91667	0.810007		595	9.91667	0.0157628		595	9.91667	64.338		595	9.91667	0.0647915		595	9.91667	48.2205		595	9.91667	303.169		595	9.91667	3.02472
						600	10	9589.54		600	10	0.816814		600	10	0.0161635		600	10	65.9736		600	10	0.0664387		600	10	47.9188		600	10	306.998		600	10	2.99951
						605	10.0833	9669.46		605	10.0833	0.823621		605	10.0833	0.016571		605	10.0833	67.6368		605	10.0833	0.0681136		605	10.0833	47.6215		605	10.0833	310.844		605	10.0833	2.97472
						610	10.1667	9749.37		610	10.1667	0.830428		610	10.1667	0.0169853		610	10.1667	69.3276		610	10.1667	0.0698163		610	10.1667	47.3285		610	10.1667	314.705		610	10.1667	2.95034
						615	10.25	9829.28		615	10.25	0.837234		615	10.25	0.0174064		615	10.25	71.0464		615	10.25	0.0715472		615	10.25	47.0396		615	10.25	318.583		615	10.25	2.92635
						620	10.3333	9909.19		620	10.3333	0.844041		620	10.3333	0.0178344		620	10.3333	72.7934		620	10.3333	0.0733065		620	10.3333	46.7548		620	10.3333	322.476		620	10.3333	2.90275
						625	10.4167	9989.11		625	10.4167	0.850848		625	10.4167	0.0182693		625	10.4167	74.5687		625	10.4167	0.0750944		625	10.4167	46.474		625	10.4167	326.384		625	10.4167	2.87953
						630	10.5	10069		630	10.5	0.857655		630	10.5	0.0187113		630	10.5	76.3727		630	10.5	0.0769111		630	10.5	46.1971		630	10.5	330.309		630	10.5	2.85668
						635	10.5833	10148.9		635	10.5833	0.864462		635	10.5833	0.0191604		635	10.5833	78.2056		635	10.5833	0.0787569		635	10.5833	45.924		635	10.5833	334.249		635	10.5833	2.83418
						640	10.6667	10228.8		640	10.6667	0.871268		640	10.6667	0.0196166		640	10.6667	80.0676		640	10.6667	0.080632		640	10.6667	45.6546		640	10.6667	338.204		640	10.6667	2.81204
						645	10.75	10308.8		645	10.75	0.878075		645	10.75	0.0200799		645	10.75	81.9589		645	10.75	0.0825366		645	10.75	45.3889		645	10.75	342.176		645	10.75	2.79024
						650	10.8333	10388.7		650	10.8333	0.884882		650	10.8333	0.0205505		650	10.8333	83.8797		650	10.8333	0.084471		650	10.8333	45.1268		650	10.8333	346.162		650	10.8333	2.76878
						655	10.9167	10468.6		655	10.9167	0.891689		655	10.9167	0.0210284		655	10.9167	85.8303		655	10.9167	0.0864353		655	10.9167	44.8682		655	10.9167	350.164		655	10.9167	2.74764
						660	11	10548.5		660	11	0.898495		660	11	0.0215137		660	11	87.8109		660	11	0.0884299		660	11	44.613		660	11	354.181		660	11	2.72683
						665	11.0833	10628.4		665	11.0833	0.905302		665	11.0833	0.0220063		665	11.0833	89.8218		665	11.0833	0.090455		665	11.0833	44.3612		665	11.0833	358.213		665	11.0833	2.70632
						670	11.1667	10708.3		670	11.1667	0.912109		670	11.1667	0.0225065		670	11.1667	91.8631		670	11.1667	0.0925107		670	11.1667	44.1127		670	11.1667	362.261		670	11.1667	2.68613
						675	11.25	10788.2		675	11.25	0.918916		675	11.25	0.0230141		675	11.25	93.9351		675	11.25	0.0945973		675	11.25	43.8674		675	11.25	366.324		675	11.25	2.66623
						680	11.3333	10868.1		680	11.3333	0.925723		680	11.3333	0.0235293		680	11.3333	96.0381		680	11.3333	0.0967151		680	11.3333	43.6253		680	11.3333	370.401		680	11.3333	2.64663
						685	11.4167	10948.1		685	11.4167	0.932529		685	11.4167	0.0240522		685	11.4167	98.1722		685	11.4167	0.0988642		685	11.4167	43.3862		685	11.4167	374.494		685	11.4167	2.62731
						690	11.5	11028		690	11.5	0.939336		690	11.5	0.0245827		690	11.5	100.338		690	11.5	0.101045		690	11.5	43.1502		690	11.5	378.602		690	11.5	2.60827
						695	11.5833	11107.9		695	11.5833	0.946143		695	11.5833	0.025121		695	11.5833	102.535		695	11.5833	0.103258		695	11.5833	42.9172		695	11.5833	382.725		695	11.5833	2.58951
						700	11.6667	11187.8		700	11.6667	0.95295		700	11.6667	0.0256671		700	11.6667	104.764		700	11.6667	0.105502		700	11.6667	42.6871		700	11.6667	386.862		700	11.6667	2.57101
						705	11.75	11267.7		705	11.75	0.959757		705	11.75	0.0262211		705	11.75	107.025		705	11.75	0.107779		705	11.75	42.4598		705	11.75	391.015		705	11.75	2.55277
						710	11.8333	11347.6		710	11.8333	0.966563		710	11.8333	0.0267829		710	11.8333	109.318		710	11.8333	0.110089		710	11.8333	42.2353		710	11.8333	395.182		710	11.8333	2.5348
						715	11.9167	11427.5		715	11.9167	0.97337		715	11.9167	0.0273527		715	11.9167	111.644		715	11.9167	0.112431		715	11.9167	42.0136		715	11.9167	399.364		715	11.9167	2.51707
						720	12	11507.5		720	12	0.980177		720	12	0.0279306		720	12	114.002		720	12	0.114806		720	12	41.7946		720	12	403.56		720	12	2.49959
						725	12.0833	11587.4		725	12.0833	0.986984		725	12.0833	0.0285165		725	12.0833	116.394		725	12.0833	0.117215		725	12.0833	41.5783		725	12.0833	407.771		725	12.0833	2.48235
						730	12.1667	11667.3		730	12.1667	0.99379		730	12.1667	0.0291106		730	12.1667	118.819		730	12.1667	0.119656		730	12.1667	41.3645		730	12.1667	411.997		730	12.1667	2.46535
						735	12.25	11747.2		735	12.25	1.0006		735	12.25	0.0297129		735	12.25	121.277		735	12.25	0.122132		735	12.25	41.1533		735	12.25	416.237		735	12.25	2.44858
						740	12.3333	11827.1		740	12.3333	1.0074		740	12.3333	0.0303234		740	12.3333	123.769		740	12.3333	0.124641		740	12.3333	40.9445		740	12.3333	420.491		740	12.3333	2.43204
						745	12.4167	11907		745	12.4167	1.01421		745	12.4167	0.0309422		745	12.4167	126.295		745	12.4167	0.127185		745	12.4167	40.7383		745	12.4167	424.76		745	12.4167	2.41571
						750	12.5	11986.9		750	12.5	1.02102		750	12.5	0.0315694		750	12.5	128.855		750	12.5	0.129763		750	12.5	40.5344		750	12.5	429.043		750	12.5	2.39961
						755	12.5833	12066.8		755	12.5833	1.02782		755	12.5833	0.032205		755	12.5833	131.449		755	12.5833	0.132376		755	12.5833	40.3329		755	12.5833	433.341		755	12.5833	2.38372
						760	12.6667	12146.8		760	12.6667	1.03463		760	12.6667	0.0328491		760	12.6667	134.078		760	12.6667	0.135023		760	12.6667	40.1337		760	12.6667	437.653		760	12.6667	2.36803
						765	12.75	12226.7		765	12.75	1.04144		765	12.75	0.0335017		765	12.75	136.742		765	12.75	0.137706		765	12.75	39.9368		765	12.75	441.979		765	12.75	2.35256
						770	12.8333	12306.6		770	12.8333	1.04824		770	12.8333	0.0341629		770	12.8333	139.44		770	12.8333	0.140423		770	12.8333	39.7422		770	12.8333	446.319		770	12.8333	2.33728
						775	12.9167	12386.5		775	12.9167	1.05505		775	12.9167	0.0348328		775	12.9167	142.175		775	12.9167	0.143177		775	12.9167	39.5497		775	12.9167	450.673		775	12.9167	2.3222
						780	13	12466.4		780	13	1.06186		780	13	0.0355113		780	13	144.944		780	13	0.145966		780	13	39.3594		780	13	455.042		780	13	2.30732
						785	13.0833	12546.3		785	13.0833	1.06867		785	13.0833	0.0361986		785	13.0833	147.749		785	13.0833	0.148791		785	13.0833	39.1713		785	13.0833	459.424		785	13.0833	2.29262
						790	13.1667	12626.2		790	13.1667	1.07547		790	13.1667	0.0368947		790	13.1667	150.591		790	13.1667	0.151652		790	13.1667	38.9852		790	13.1667	463.821		790	13.1667	2.27811
						795	13.25	12706.1		795	13.25	1.08228		795	13.25	0.0375997		795	13.25	153.468		795	13.25	0.15455		795	13.25	38.8011		795	13.25	468.231		795	13.25	2.26378
						800	13.3333	12786.1		800	13.3333	1.08909		800	13.3333	0.0383136		800	13.3333	156.382		800	13.3333	0.157484		800	13.3333	38.6191		800	13.3333	472.655		800	13.3333	2.24963
						805	13.4167	12866		805	13.4167	1.09589		805	13.4167	0.0390365		805	13.4167	159.332		805	13.4167	0.160456		805	13.4167	38.4391		805	13.4167	477.093		805	13.4167	2.23566
						810	13.5	12945.9		810	13.5	1.1027		810	13.5	0.0397684		810	13.5	162.32		810	13.5	0.163464		810	13.5	38.261		810	13.5	481.545		810	13.5	2.22186
						815	13.5833	13025.8		815	13.5833	1.10951		815	13.5833	0.0405094		815	13.5833	165.344		815	13.5833	0.16651		815	13.5833	38.0848		815	13.5833	486.011		815	13.5833	2.20823
						820	13.6667	13105.7		820	13.6667	1.11631		820	13.6667	0.0412595		820	13.6667	168.406		820	13.6667	0.169593		820	13.6667	37.9105		820	13.6667	490.49		820	13.6667	2.19476
						825	13.75	13185.6		825	13.75	1.12312		825	13.75	0.0420189		825	13.75	171.506		825	13.75	0.172715		825	13.75	37.738		825	13.75	494.983		825	13.75	2.18146
						830	13.8333	13265.5		830	13.8333	1.12993		830	13.8333	0.0427875		830	13.8333	174.643		830	13.8333	0.175874		830	13.8333	37.5674		830	13.8333	499.49		830	13.8333	2.16832
						835	13.9167	13345.4		835	13.9167	1.13673		835	13.9167	0.0435655		835	13.9167	177.818		835	13.9167	0.179072		835	13.9167	37.3986		835	13.9167	504.01		835	13.9167	2.15534
						840	14	13425.4		840	14	1.14354		840	14	0.0443528		840	14	181.032		840	14	0.182308		840	14	37.2315		840	14	508.544		840	14	2.14251
						845	14.0833	13505.3		845	14.0833	1.15035		845	14.0833	0.0451495		845	14.0833	184.284		845	14.0833	0.185583		845	14.0833	37.0661		845	14.0833	513.091		845	14.0833	2.12983
						850	14.1667	13585.2		850	14.1667	1.15715		850	14.1667	0.0459557		850	14.1667	187.574		850	14.1667	0.188897		850	14.1667	36.9025		850	14.1667	517.652		850	14.1667	2.1173
						855	14.25	13665.1		855	14.25	1.16396		855	14.25	0.0467715		855	14.25	190.904		855	14.25	0.19225		855	14.25	36.7405		855	14.25	522.226		855	14.25	2.10492
						860	14.3333	13745		860	14.3333	1.17077		860	14.3333	0.0475968		860	14.3333	194.273		860	14.3333	0.195642		860	14.3333	36.5802		860	14.3333	526.814		860	14.3333	2.09268
						865	14.4167	13824.9		865	14.4167	1.17757		865	14.4167	0.0484319		865	14.4167	197.681		865	14.4167	0.199075		865	14.4167	36.4215		865	14.4167	531.415		865	14.4167	2.08059
						870	14.5	13904.8		870	14.5	1.18438		870	14.5	0.0492766		870	14.5	201.129		870	14.5	0.202547		870	14.5	36.2644		870	14.5	536.029		870	14.5	2.06863
						875	14.5833	13984.7		875	14.5833	1.19119		875	14.5833	0.0501311		875	14.5833	204.617		875	14.5833	0.206059		875	14.5833	36.1089		875	14.5833	540.656		875	14.5833	2.05681
						880	14.6667	14064.7		880	14.6667	1.19799		880	14.6667	0.0509954		880	14.6667	208.144		880	14.6667	0.209612		880	14.6667	35.9549		880	14.6667	545.297		880	14.6667	2.04512
						885	14.75	14144.6		885	14.75	1.2048		885	14.75	0.0518696		885	14.75	211.713		885	14.75	0.213205		885	14.75	35.8024		885	14.75	549.951		885	14.75	2.03357
						890	14.8333	14224.5		890	14.8333	1.21161		890	14.8333	0.0527537		890	14.8333	215.321		890	14.8333	0.216839		890	14.8333	35.6515		890	14.8333	554.618		890	14.8333	2.02214
						895	14.9167	14304.4		895	14.9167	1.21841		895	14.9167	0.0536478		895	14.9167	218.971		895	14.9167	0.220514		895	14.9167	35.502		895	14.9167	559.299		895	14.9167	2.01084
						900	15	14384.3		900	15	1.22522		900	15	0.054552		900	15	222.661		900	15	0.224231		900	15	35.3539		900	15	563.992		900	15	1.99967
						905	15.0833	14464.2		905	15.0833	1.23203		905	15.0833	0.0554662		905	15.0833	226.393		905	15.0833	0.227989		905	15.0833	35.2073		905	15.0833	568.699		905	15.0833	1.98863
						910	15.1667	14544.1		910	15.1667	1.23883		910	15.1667	0.0563906		910	15.1667	230.166		910	15.1667	0.231788		910	15.1667	35.0622		910	15.1667	573.418		910	15.1667	1.9777
						915	15.25	14624.1		915	15.25	1.24564		915	15.25	0.0573253		915	15.25	233.981		915	15.25	0.23563		915	15.25	34.9184		915	15.25	578.151		915	15.25	1.96689
						920	15.3333	14704		920	15.3333	1.25245		920	15.3333	0.0582702		920	15.3333	237.837		920	15.3333	0.239514		920	15.3333	34.7759		920	15.3333	582.896		920	15.3333	1.9562
						925	15.4167	14783.9		925	15.4167	1.25926		925	15.4167	0.0592254		925	15.4167	241.736		925	15.4167	0.24344		925	15.4167	34.6349		925	15.4167	587.654		925	15.4167	1.94563
						930	15.5	14863.8		930	15.5	1.26606		930	15.5	0.060191		930	15.5	245.678		930	15.5	0.247409		930	15.5	34.4951		930	15.5	592.426		930	15.5	1.93517
						935	15.5833	14943.7		935	15.5833	1.27287		935	15.5833	0.0611671		935	15.5833	249.661		935	15.5833	0.251421		935	15.5833	34.3567		935	15.5833	597.21		935	15.5833	1.92482
						940	15.6667	15023.6		940	15.6667	1.27968		940	15.6667	0.0621536		940	15.6667	253.688		940	15.6667	0.255477		940	15.6667	34.2195		940	15.6667	602.006		940	15.6667	1.91458
						945	15.75	15103.5		945	15.75	1.28648		945	15.75	0.0631507		945	15.75	257.758		945	15.75	0.259575		945	15.75	34.0836		945	15.75	606.816		945	15.75	1.90445
						950	15.8333	15183.4		950	15.8333	1.29329		950	15.8333	0.0641584		950	15.8333	261.871		950	15.8333	0.263717		950	15.8333	33.949		950	15.8333	611.638		950	15.8333	1.89443
						955	15.9167	15263.4		955	15.9167	1.3001		955	15.9167	0.0651768		955	15.9167	266.028		955	15.9167	0.267903		955	15.9167	33.8156		955	15.9167	616.473		955	15.9167	1.88451
						960	16	15343.3		960	16	1.3069		960	16	0.0662059		960	16	270.228		960	16	0.272133		960	16	33.6834		960	16	621.321		960	16	1.87469
						965	16.0833	15423.2		965	16.0833	1.31371		965	16.0833	0.0672457		965	16.0833	274.472		965	16.0833	0.276407		965	16.0833	33.5525		965	16.0833	626.182		965	16.0833	1.86498
						970	16.1667	15503.1		970	16.1667	1.32052		970	16.1667	0.0682964		970	16.1667	278.761		970	16.1667	0.280726		970	16.1667	33.4227		970	16.1667	631.055		970	16.1667	1.85537
						975	16.25	15583		975	16.25	1.32732		975	16.25	0.069358		975	16.25	283.094		975	16.25	0.28509		975	16.25	33.294		975	16.25	635.94		975	16.25	1.84585
						980	16.3333	15662.9		980	16.3333	1.33413		980	16.3333	0.0704305		980	16.3333	287.472		980	16.3333	0.289498		980	16.3333	33.1665		980	16.3333	640.838		980	16.3333	1.83643
						985	16.4167	15742.8		985	16.4167	1.34094		985	16.4167	0.0715141		985	16.4167	291.894		985	16.4167	0.293952		985	16.4167	33.0402		985	16.4167	645.749		985	16.4167	1.82711
						990	16.5	15822.7		990	16.5	1.34774		990	16.5	0.0726087		990	16.5	296.362		990	16.5	0.298451		990	16.5	32.915		990	16.5	650.672		990	16.5	1.81788
						995	16.5833	15902.7		995	16.5833	1.35455		995	16.5833	0.0737144		995	16.5833	300.875		995	16.5833	0.302996		995	16.5833	32.7908		995	16.5833	655.608		995	16.5833	1.80875
						1000	16.6667	15982.6		1000	16.6667	1.36136		1000	16.6667	0.0748312		1000	16.6667	305.434		1000	16.6667	0.307587		1000	16.6667	32.6678		1000	16.6667	660.556		1000	16.6667	1.79971
						1005	16.75	16062.5		1005	16.75	1.36816		1005	16.75	0.0759593		1005	16.75	310.038		1005	16.75	0.312224		1005	16.75	32.5458		1005	16.75	665.516		1005	16.75	1.79075
						1010	16.8333	16142.4		1010	16.8333	1.37497		1010	16.8333	0.0770987		1010	16.8333	314.688		1010	16.8333	0.316907		1010	16.8333	32.4249		1010	16.8333	670.489		1010	16.8333	1.78189
						1015	16.9167	16222.3		1015	16.9167	1.38178		1015	16.9167	0.0782494		1015	16.9167	319.385		1015	16.9167	0.321637		1015	16.9167	32.305		1015	16.9167	675.474		1015	16.9167	1.77311
						1020	17	16302.2		1020	17	1.38858		1020	17	0.0794115		1020	17	324.129		1020	17	0.326413		1020	17	32.1862		1020	17	680.471		1020	17	1.76442
						1025	17.0833	16382.1		1025	17.0833	1.39539		1025	17.0833	0.080585		1025	17.0833	328.919		1025	17.0833	0.331237		1025	17.0833	32.0684		1025	17.0833	685.481		1025	17.0833	1.75581
						1030	17.1667	16462		1030	17.1667	1.4022		1030	17.1667	0.0817701		1030	17.1667	333.755		1030	17.1667	0.336108		1030	17.1667	31.9515		1030	17.1667	690.502		1030	17.1667	1.74729
						1035	17.25	16542		1035	17.25	1.409		1035	17.25	0.0829667		1035	17.25	338.64		1035	17.25	0.341027		1035	17.25	31.8357		1035	17.25	695.536		1035	17.25	1.73885
						1040	17.3333	16621.9		1040	17.3333	1.41581		1040	17.3333	0.0841749		1040	17.3333	343.571		1040	17.3333	0.345993		1040	17.3333	31.7208		1040	17.3333	700.583		1040	17.3333	1.73049
						1045	17.4167	16701.8		1045	17.4167	1.42262		1045	17.4167	0.0853948		1045	17.4167	348.55		1045	17.4167	0.351007		1045	17.4167	31.6069		1045	17.4167	705.641		1045	17.4167	1.72221
						1050	17.5	16781.7		1050	17.5	1.42942		1050	17.5	0.0866265		1050	17.5	353.577		1050	17.5	0.35607		1050	17.5	31.494		1050	17.5	710.711		1050	17.5	1.71401
						1055	17.5833	16861.6		1055	17.5833	1.43623		1055	17.5833	0.0878699		1055	17.5833	358.653		1055	17.5833	0.361181		1055	17.5833	31.382		1055	17.5833	715.794		1055	17.5833	1.70588
						1060	17.6667	16941.5		1060	17.6667	1.44304		1060	17.6667	0.0891252		1060	17.6667	363.776		1060	17.6667	0.366341		1060	17.6667	31.2709		1060	17.6667	720.889		1060	17.6667	1.69784
						1065	17.75	17021.4		1065	17.75	1.44985		1065	17.75	0.0903923		1065	17.75	368.948		1065	17.75	0.371549		1065	17.75	31.1607		1065	17.75	725.995		1065	17.75	1.68986
						1070	17.8333	17101.4		1070	17.8333	1.45665		1070	17.8333	0.0916715		1070	17.8333	374.169		1070	17.8333	0.376807		1070	17.8333	31.0515		1070	17.8333	731.114		1070	17.8333	1.68197
						1075	17.9167	17181.3		1075	17.9167	1.46346		1075	17.9167	0.0929626		1075	17.9167	379.439		1075	17.9167	0.382114		1075	17.9167	30.9431		1075	17.9167	736.244		1075	17.9167	1.67415
						1080	18	17261.2		1080	18	1.47027		1080	18	0.0942658		1080	18	384.758		1080	18	0.387471		1080	18	30.8356		1080	18	741.387		1080	18	1.66639
						1085	18.0833	17341.1		1085	18.0833	1.47707		1085	18.0833	0.0955811		1085	18.0833	390.127		1085	18.0833	0.392877		1085	18.0833	30.7289		1085	18.0833	746.541		1085	18.0833	1.65872
						1090	18.1667	17421		1090	18.1667	1.48388		1090	18.1667	0.0969086		1090	18.1667	395.545		1090	18.1667	0.398334		1090	18.1667	30.6231		1090	18.1667	751.708		1090	18.1667	1.65111
						1095	18.25	17500.9		1095	18.25	1.49069		1095	18.25	0.0982483		1095	18.25	401.014		1095	18.25	0.40384		1095	18.25	30.5182		1095	18.25	756.886		1095	18.25	1.64357
						1100	18.3333	17580.8		1100	18.3333	1.49749		1100	18.3333	0.0996003		1100	18.3333	406.532		1100	18.3333	0.409398		1100	18.3333	30.4141		1100	18.3333	762.076		1100	18.3333	1.6361
						1105	18.4167	17660.7		1105	18.4167	1.5043		1105	18.4167	0.100965		1105	18.4167	412.101		1105	18.4167	0.415006		1105	18.4167	30.3108		1105	18.4167	767.278		1105	18.4167	1.62869
						1110	18.5	17740.7		1110	18.5	1.51111		1110	18.5	0.102341		1110	18.5	417.72		1110	18.5	0.420665		1110	18.5	30.2084		1110	18.5	772.492		1110	18.5	1.62136
						1115	18.5833	17820.6		1115	18.5833	1.51791		1115	18.5833	0.103731		1115	18.5833	423.391		1115	18.5833	0.426375		1115	18.5833	30.1067		1115	18.5833	777.717		1115	18.5833	1.61409
						1120	18.6667	17900.5		1120	18.6667	1.52472		1120	18.6667	0.105132		1120	18.6667	429.112		1120	18.6667	0.432137		1120	18.6667	30.0059		1120	18.6667	782.954		1120	18.6667	1.60688
						1125	18.75	17980.4		1125	18.75	1.53153		1125	18.75	0.106547		1125	18.75	434.885		1125	18.75	0.437951		1125	18.75	29.9058		1125	18.75	788.203		1125	18.75	1.59974
						1130	18.8333	18060.3		1130	18.8333	1.53833		1130	18.8333	0.107974		1130	18.8333	440.709		1130	18.8333	0.443816		1130	18.8333	29.8065		1130	18.8333	793.464		1130	18.8333	1.59266
						1135	18.9167	18140.2		1135	18.9167	1.54514		1135	18.9167	0.109413		1135	18.9167	446.585		1135	18.9167	0.449733		1135	18.9167	29.708		1135	18.9167	798.736		1135	18.9167	1.58564
						1140	19	18220.1		1140	19	1.55195		1140	19	0.110866		1140	19	452.513		1140	19	0.455703		1140	19	29.6102		1140	19	804.02		1140	19	1.57869
						1145	19.0833	18300		1145	19.0833	1.55875		1145	19.0833	0.112331		1145	19.0833	458.493		1145	19.0833	0.461726		1145	19.0833	29.5132		1145	19.0833	809.315		1145	19.0833	1.5718
						1150	19.1667	18380		1150	19.1667	1.56556		1150	19.1667	0.113809		1150	19.1667	464.526		1150	19.1667	0.467801		1150	19.1667	29.4169		1150	19.1667	814.622		1150	19.1667	1.56496
						1155	19.25	18459.9		1155	19.25	1.57237		1155	19.25	0.1153		1155	19.25	470.612		1155	19.25	0.473929		1155	19.25	29.3213		1155	19.25	819.94		1155	19.25	1.55819
						1160	19.3333	18539.8		1160	19.3333	1.57917		1160	19.3333	0.116804		1160	19.3333	476.75		1160	19.3333	0.480111		1160	19.3333	29.2265		1160	19.3333	825.271		1160	19.3333	1.55147
						1165	19.4167	18619.7		1165	19.4167	1.58598		1165	19.4167	0.118321		1165	19.4167	482.941		1165	19.4167	0.486346		1165	19.4167	29.1323		1165	19.4167	830.612		1165	19.4167	1.54481
						1170	19.5	18699.6		1170	19.5	1.59279		1170	19.5	0.119851		1170	19.5	489.186		1170	19.5	0.492635		1170	19.5	29.0389		1170	19.5	835.965		1170	19.5	1.53821
						1175	19.5833	18779.5		1175	19.5833	1.59959		1175	19.5833	0.121394		1175	19.5833	495.485		1175	19.5833	0.498978		1175	19.5833	28.9462		1175	19.5833	841.33		1175	19.5833	1.53166
						1180	19.6667	18859.4		1180	19.6667	1.6064		1180	19.6667	0.12295		1180	19.6667	501.837		1180	19.6667	0.505375		1180	19.6667	28.8541		1180	19.6667	846.705		1180	19.6667	1.52517
						1185	19.75	18939.3		1185	19.75	1.61321		1185	19.75	0.12452		1185	19.75	508.243		1185	19.75	0.511826		1185	19.75	28.7628		1185	19.75	852.093		1185	19.75	1.51874
						1190	19.8333	19019.3		1190	19.8333	1.62001		1190	19.8333	0.126102		1190	19.8333	514.704		1190	19.8333	0.518332		1190	19.8333	28.6721		1190	19.8333	857.491		1190	19.8333	1.51236
						1195	19.9167	19099.2		1195	19.9167	1.62682		1195	19.9167	0.127699		1195	19.9167	521.219		1195	19.9167	0.524893		1195	19.9167	28.5821		1195	19.9167	862.901		1195	19.9167	1.50603
						1200	20	19179.1		1200	20	1.63363		1200	20	0.129308		1200	20	527.789		1200	20	0.53151		1200	20	28.4927		1200	20	868.323		1200	20	1.49976
						1205	20.0833	19259		1205	20.0833	1.64043		1205	20.0833	0.130931		1205	20.0833	534.414		1205	20.0833	0.538181		1205	20.0833	28.404		1205	20.0833	873.755		1205	20.0833	1.49353
						1210	20.1667	19338.9		1210	20.1667	1.64724		1210	20.1667	0.132568		1210	20.1667	541.094		1210	20.1667	0.544908		1210	20.1667	28.3159		1210	20.1667	879.199		1210	20.1667	1.48736
						1215	20.25	19418.8		1215	20.25	1.65405		1215	20.25	0.134218		1215	20.25	547.83		1215	20.25	0.551692		1215	20.25	28.2285		1215	20.25	884.655		1215	20.25	1.48124
						1220	20.3333	19498.7		1220	20.3333	1.66086		1220	20.3333	0.135882		1220	20.3333	554.621		1220	20.3333	0.558531		1220	20.3333	28.1417		1220	20.3333	890.121		1220	20.3333	1.47517
						1225	20.4167	19578.7		1225	20.4167	1.66766		1225	20.4167	0.13756		1225	20.4167	561.468		1225	20.4167	0.565426		1225	20.4167	28.0555		1225	20.4167	895.599		1225	20.4167	1.46915
						1230	20.5	19658.6		1230	20.5	1.67447		1230	20.5	0.139251		1230	20.5	568.371		1230	20.5	0.572378		1230	20.5	27.9699		1230	20.5	901.088		1230	20.5	1.46318
						1235	20.5833	19738.5		1235	20.5833	1.68128		1235	20.5833	0.140956		1235	20.5833	575.331		1235	20.5833	0.579386		1235	20.5833	27.8849		1235	20.5833	906.588		1235	20.5833	1.45725
						1240	20.6667	19818.4		1240	20.6667	1.68808		1240	20.6667	0.142675		1240	20.6667	582.347		1240	20.6667	0.586452		1240	20.6667	27.8006		1240	20.6667	912.099		1240	20.6667	1.45138
						1245	20.75	19898.3		1245	20.75	1.69489		1245	20.75	0.144408		1245	20.75	589.42		1245	20.75	0.593575		1245	20.75	27.7168		1245	20.75	917.621		1245	20.75	1.44555
						1250	20.8333	19978.2		1250	20.8333	1.7017		1250	20.8333	0.146155		1250	20.8333	596.55		1250	20.8333	0.600755		1250	20.8333	27.6336		1250	20.8333	923.154		1250	20.8333	1.43976
						1255	20.9167	20058.1		1255	20.9167	1.7085		1255	20.9167	0.147916		1255	20.9167	603.737		1255	20.9167	0.607993		1255	20.9167	27.551		1255	20.9167	928.699		1255	20.9167	1.43403
						1260	21	20138		1260	21	1.71531		1260	21	0.149691		1260	21	610.982		1260	21	0.615289		1260	21	27.4689		1260	21	934.254		1260	21	1.42834
						1265	21.0833	20218		1265	21.0833	1.72212		1265	21.0833	0.15148		1265	21.0833	618.284		1265	21.0833	0.622643		1265	21.0833	27.3875		1265	21.0833	939.821		1265	21.0833	1.42269
						1270	21.1667	20297.9		1270	21.1667	1.72892		1270	21.1667	0.153283		1270	21.1667	625.645		1270	21.1667	0.630055		1270	21.1667	27.3066		1270	21.1667	945.399		1270	21.1667	1.41709
						1275	21.25	20377.8		1275	21.25	1.73573		1275	21.25	0.155101		1275	21.25	633.063		1275	21.25	0.637526		1275	21.25	27.2262		1275	21.25	950.987		1275	21.25	1.41153
						1280	21.3333	20457.7		1280	21.3333	1.74254		1280	21.3333	0.156932		1280	21.3333	640.541		1280	21.3333	0.645056		1280	21.3333	27.1464		1280	21.3333	956.587		1280	21.3333	1.40602
						1285	21.4167	20537.6		1285	21.4167	1.74934		1285	21.4167	0.158779		1285	21.4167	648.076		1285	21.4167	0.652645		1285	21.4167	27.0671		1285	21.4167	962.197		1285	21.4167	1.40055
						1290	21.5	20617.5		1290	21.5	1.75615		1290	21.5	0.160639		1290	21.5	655.671		1290	21.5	0.660293		1290	21.5	26.9884		1290	21.5	967.818		1290	21.5	1.39512
						1295	21.5833	20697.4		1295	21.5833	1.76296		1295	21.5833	0.162514		1295	21.5833	663.324		1295	21.5833	0.668		1295	21.5833	26.9102		1295	21.5833	973.451		1295	21.5833	1.38973
						1300	21.6667	20777.3		1300	21.6667	1.76976		1300	21.6667	0.164404		1300	21.6667	671.037		1300	21.6667	0.675768		1300	21.6667	26.8326		1300	21.6667	979.094		1300	21.6667	1.38439
						1305	21.75	20857.3		1305	21.75	1.77657		1305	21.75	0.166308		1305	21.75	678.81		1305	21.75	0.683595		1305	21.75	26.7554		1305	21.75	984.748		1305	21.75	1.37909
						1310	21.8333	20937.2		1310	21.8333	1.78338		1310	21.8333	0.168227		1310	21.8333	686.642		1310	21.8333	0.691483		1310	21.8333	26.6788		1310	21.8333	990.413		1310	21.8333	1.37382
						1315	21.9167	21017.1		1315	21.9167	1.79018		1315	21.9167	0.170161		1315	21.9167	694.535		1315	21.9167	0.699431		1315	21.9167	26.6027		1315	21.9167	996.089		1315	21.9167	1.3686
						1320	22	21097		1320	22	1.79699		1320	22	0.172109		1320	22	702.487		1320	22	0.707439		1320	22	26.5271		1320	22	1001.78		1320	22	1.36341
						1325	22.0833	21176.9		1325	22.0833	1.8038		1325	22.0833	0.174073		1325	22.0833	710.5		1325	22.0833	0.715509		1325	22.0833	26.452		1325	22.0833	1007.47		1325	22.0833	1.35827
						1330	22.1667	21256.8		1330	22.1667	1.8106		1330	22.1667	0.176051		1330	22.1667	718.574		1330	22.1667	0.72364		1330	22.1667	26.3773		1330	22.1667	1013.18		1330	22.1667	1.35316
						1335	22.25	21336.7		1335	22.25	1.81741		1335	22.25	0.178044		1335	22.25	726.709		1335	22.25	0.731832		1335	22.25	26.3032		1335	22.25	1018.9		1335	22.25	1.34809
						1340	22.3333	21416.6		1340	22.3333	1.82422		1340	22.3333	0.180052		1340	22.3333	734.905		1340	22.3333	0.740085		1340	22.3333	26.2296		1340	22.3333	1024.63		1340	22.3333	1.34306
						1345	22.4167	21496.6		1345	22.4167	1.83102		1345	22.4167	0.182075		1345	22.4167	743.162		1345	22.4167	0.748401		1345	22.4167	26.1564		1345	22.4167	1030.37		1345	22.4167	1.33807
						1350	22.5	21576.5		1350	22.5	1.83783		1350	22.5	0.184113		1350	22.5	751.481		1350	22.5	0.756778		1350	22.5	26.0837		1350	22.5	1036.12		1350	22.5	1.33312
						1355	22.5833	21656.4		1355	22.5833	1.84464		1355	22.5833	0.186166		1355	22.5833	759.862		1355	22.5833	0.765218		1355	22.5833	26.0115		1355	22.5833	1041.88		1355	22.5833	1.3282
						1360	22.6667	21736.3		1360	22.6667	1.85145		1360	22.6667	0.188235		1360	22.6667	768.305		1360	22.6667	0.773721		1360	22.6667	25.9397		1360	22.6667	1047.65		1360	22.6667	1.32331
						1365	22.75	21816.2		1365	22.75	1.85825		1365	22.75	0.190318		1365	22.75	776.81		1365	22.75	0.782286		1365	22.75	25.8684		1365	22.75	1053.44		1365	22.75	1.31847
						1370	22.8333	21896.1		1370	22.8333	1.86506		1370	22.8333	0.192417		1370	22.8333	785.377		1370	22.8333	0.790914		1370	22.8333	25.7976		1370	22.8333	1059.23		1370	22.8333	1.31365
						1375	22.9167	21976		1375	22.9167	1.87187		1375	22.9167	0.194532		1375	22.9167	794.008		1375	22.9167	0.799605		1375	22.9167	25.7272		1375	22.9167	1065.03		1375	22.9167	1.30888
						1380	23	22055.9		1380	23	1.87867		1380	23	0.196662		1380	23	802.701		1380	23	0.80836		1380	23	25.6573		1380	23	1070.85		1380	23	1.30413
						1385	23.0833	22135.9		1385	23.0833	1.88548		1385	23.0833	0.198807		1385	23.0833	811.458		1385	23.0833	0.817178		1385	23.0833	25.5878		1385	23.0833	1076.67		1385	23.0833	1.29943
						1390	23.1667	22215.8		1390	23.1667	1.89229		1390	23.1667	0.200968		1390	23.1667	820.278		1390	23.1667	0.826061		1390	23.1667	25.5187		1390	23.1667	1082.51		1390	23.1667	1.29475
						1395	23.25	22295.7		1395	23.25	1.89909		1395	23.25	0.203145		1395	23.25	829.162		1395	23.25	0.835007		1395	23.25	25.4501		1395	23.25	1088.36		1395	23.25	1.29011
						1400	23.3333	22375.6		1400	23.3333	1.9059		1400	23.3333	0.205337		1400	23.3333	838.11		1400	23.3333	0.844018		1400	23.3333	25.3819		1400	23.3333	1094.21		1400	23.3333	1.2855
						1405	23.4167	22455.5		1405	23.4167	1.91271		1405	23.4167	0.207545		1405	23.4167	847.121		1405	23.4167	0.853093		1405	23.4167	25.3141		1405	23.4167	1100.08		1405	23.4167	1.28093
						1410	23.5	22535.4		1410	23.5	1.91951		1410	23.5	0.209768		1410	23.5	856.198		1410	23.5	0.862233		1410	23.5	25.2467		1410	23.5	1105.96		1410	23.5	1.27639
						1415	23.5833	22615.3		1415	23.5833	1.92632		1415	23.5833	0.212008		1415	23.5833	865.339		1415	23.5833	0.871439		1415	23.5833	25.1798		1415	23.5833	1111.84		1415	23.5833	1.27188
						1420	23.6667	22695.3		1420	23.6667	1.93313		1420	23.6667	0.214263		1420	23.6667	874.544		1420	23.6667	0.880709		1420	23.6667	25.1133		1420	23.6667	1117.74		1420	23.6667	1.2674
						1425	23.75	22775.2		1425	23.75	1.93993		1425	23.75	0.216535		1425	23.75	883.815		1425	23.75	0.890045		1425	23.75	25.0472		1425	23.75	1123.65		1425	23.75	1.26295
						1430	23.8333	22855.1		1430	23.8333	1.94674		1430	23.8333	0.218822		1430	23.8333	893.151		1430	23.8333	0.899447		1430	23.8333	24.9815		1430	23.8333	1129.57		1430	23.8333	1.25854
						1435	23.9167	22935		1435	23.9167	1.95355		1435	23.9167	0.221125		1435	23.9167	902.552		1435	23.9167	0.908915		1435	23.9167	24.9161		1435	23.9167	1135.5		1435	23.9167	1.25415
						1440	24	23014.9		1440	24	1.96035		1440	24	0.223445		1440	24	912.02		1440	24	0.918449		1440	24	24.8512		1440	24	1141.44		1440	24	1.2498
						1445	24.0833	23094.8		1445	24.0833	1.96716		1445	24.0833	0.22578		1445	24.0833	921.553		1445	24.0833	0.928049		1445	24.0833	24.7867		1445	24.0833	1147.39		1445	24.0833	1.24547
						1450	24.1667	23174.7		1450	24.1667	1.97397		1450	24.1667	0.228132		1450	24.1667	931.152		1450	24.1667	0.937716		1450	24.1667	24.7226		1450	24.1667	1153.35		1450	24.1667	1.24118
						1455	24.25	23254.6		1455	24.25	1.98077		1455	24.25	0.2305		1455	24.25	940.818		1455	24.25	0.94745		1455	24.25	24.6588		1455	24.25	1159.32		1455	24.25	1.23691
						1460	24.3333	23334.6		1460	24.3333	1.98758		1460	24.3333	0.232885		1460	24.3333	950.551		1460	24.3333	0.957251		1460	24.3333	24.5955		1460	24.3333	1165.3		1460	24.3333	1.23268
						1465	24.4167	23414.5		1465	24.4167	1.99439		1465	24.4167	0.235286		1465	24.4167	960.35		1465	24.4167	0.96712		1465	24.4167	24.5325		1465	24.4167	1171.29		1465	24.4167	1.22847
						1470	24.5	23494.4		1470	24.5	2.00119		1470	24.5	0.237703		1470	24.5	970.217		1470	24.5	0.977056		1470	24.5	24.4699		1470	24.5	1177.3		1470	24.5	1.22429
						1475	24.5833	23574.3		1475	24.5833	2.008		1475	24.5833	0.240137		1475	24.5833	980.151		1475	24.5833	0.98706		1475	24.5833	24.4076		1475	24.5833	1183.31		1475	24.5833	1.22014
						1480	24.6667	23654.2		1480	24.6667	2.01481		1480	24.6667	0.242587		1480	24.6667	990.152		1480	24.6667	0.997132		1480	24.6667	24.3458		1480	24.6667	1189.33		1480	24.6667	1.21602
						1485	24.75	23734.1		1485	24.75	2.02161		1485	24.75	0.245054		1485	24.75	1000.22		1485	24.75	1.00727		1485	24.75	24.2843		1485	24.75	1195.36		1485	24.75	1.21192
						1490	24.8333	23814		1490	24.8333	2.02842		1490	24.8333	0.247538		1490	24.8333	1010.36		1490	24.8333	1.01748		1490	24.8333	24.2231		1490	24.8333	1201.4		1490	24.8333	1.20786
						1495	24.9167	23893.9		1495	24.9167	2.03523		1495	24.9167	0.250038		1495	24.9167	1020.56		1495	24.9167	1.02776		1495	24.9167	24.1623		1495	24.9167	1207.46		1495	24.9167	1.20382
						1500	25	23973.9		1500	25	2.04204		1500	25	0.252555		1500	25	1030.84		1500	25	1.0381		1500	25	24.1019		1500	25	1213.52		1500	25	1.1998
						1505	25.0833	24053.8		1505	25.0833	2.04884		1505	25.0833	0.255089		1505	25.0833	1041.18		1505	25.0833	1.04852		1505	25.0833	24.0418		1505	25.0833	1219.59		1505	25.0833	1.19582
						1510	25.1667	24133.7		1510	25.1667	2.05565		1510	25.1667	0.25764		1510	25.1667	1051.59		1510	25.1667	1.05901		1510	25.1667	23.9821		1510	25.1667	1225.67		1510	25.1667	1.19186
						1515	25.25	24213.6		1515	25.25	2.06246		1515	25.25	0.260208		1515	25.25	1062.07		1515	25.25	1.06956		1515	25.25	23.9227		1515	25.25	1231.77		1515	25.25	1.18792
						1520	25.3333	24293.5		1520	25.3333	2.06926		1520	25.3333	0.262793		1520	25.3333	1072.62		1520	25.3333	1.08019		1520	25.3333	23.8637		1520	25.3333	1237.87		1520	25.3333	1.18402
						1525	25.4167	24373.4		1525	25.4167	2.07607		1525	25.4167	0.265395		1525	25.4167	1083.24		1525	25.4167	1.09088		1525	25.4167	23.805		1525	25.4167	1243.98		1525	25.4167	1.18014
						1530	25.5	24453.3		1530	25.5	2.08288		1530	25.5	0.268014		1530	25.5	1093.93		1530	25.5	1.10165		1530	25.5	23.7466		1530	25.5	1250.1		1530	25.5	1.17628
						1535	25.5833	24533.2		1535	25.5833	2.08968		1535	25.5833	0.27065		1535	25.5833	1104.69		1535	25.5833	1.11248		1535	25.5833	23.6885		1535	25.5833	1256.24		1535	25.5833	1.17245
						1540	25.6667	24613.2		1540	25.6667	2.09649		1540	25.6667	0.273303		1540	25.6667	1115.52		1540	25.6667	1.12339		1540	25.6667	23.6308		1540	25.6667	1262.38		1540	25.6667	1.16864
						1545	25.75	24693.1		1545	25.75	2.1033		1545	25.75	0.275974		1545	25.75	1126.42		1545	25.75	1.13437		1545	25.75	23.5735		1545	25.75	1268.53		1545	25.75	1.16486
						1550	25.8333	24773		1550	25.8333	2.1101		1550	25.8333	0.278662		1550	25.8333	1137.4		1550	25.8333	1.14541		1550	25.8333	23.5164		1550	25.8333	1274.7		1550	25.8333	1.1611
						1555	25.9167	24852.9		1555	25.9167	2.11691		1555	25.9167	0.281368		1555	25.9167	1148.44		1555	25.9167	1.15653		1555	25.9167	23.4597		1555	25.9167	1280.87		1555	25.9167	1.15737
						1560	26	24932.8		1560	26	2.12372		1560	26	0.28409		1560	26	1159.55		1560	26	1.16773		1560	26	23.4033		1560	26	1287.05		1560	26	1.15366
						1565	26.0833	25012.7		1565	26.0833	2.13052		1565	26.0833	0.286831		1565	26.0833	1170.74		1565	26.0833	1.17899		1565	26.0833	23.3472		1565	26.0833	1293.25		1565	26.0833	1.14997
						1570	26.1667	25092.6		1570	26.1667	2.13733		1570	26.1667	0.289589		1570	26.1667	1182		1570	26.1667	1.19033		1570	26.1667	23.2914		1570	26.1667	1299.45		1570	26.1667	1.14631
						1575	26.25	25172.6		1575	26.25	2.14414		1575	26.25	0.292364		1575	26.25	1193.32		1575	26.25	1.20174		1575	26.25	23.2359		1575	26.25	1305.66		1575	26.25	1.14267
						1580	26.3333	25252.5		1580	26.3333	2.15094		1580	26.3333	0.295158		1580	26.3333	1204.73		1580	26.3333	1.21322		1580	26.3333	23.1807		1580	26.3333	1311.88		1580	26.3333	1.13905
						1585	26.4167	25332.4		1585	26.4167	2.15775		1585	26.4167	0.297969		1585	26.4167	1216.2		1585	26.4167	1.22477		1585	26.4167	23.1259		1585	26.4167	1318.11		1585	26.4167	1.13546
						1590	26.5	25412.3		1590	26.5	2.16456		1590	26.5	0.300797		1590	26.5	1227.74		1590	26.5	1.2364		1590	26.5	23.0713		1590	26.5	1324.36		1590	26.5	1.13189
						1595	26.5833	25492.2		1595	26.5833	2.17136		1595	26.5833	0.303644		1595	26.5833	1239.36		1595	26.5833	1.2481		1595	26.5833	23.017		1595	26.5833	1330.61		1595	26.5833	1.12834
						1600	26.6667	25572.1		1600	26.6667	2.17817		1600	26.6667	0.306509		1600	26.6667	1251.06		1600	26.6667	1.25987		1600	26.6667	22.9631		1600	26.6667	1336.87		1600	26.6667	1.12482
						1605	26.75	25652		1605	26.75	2.18498		1605	26.75	0.309391		1605	26.75	1262.82		1605	26.75	1.27172		1605	26.75	22.9094		1605	26.75	1343.14		1605	26.75	1.12131
						1610	26.8333	25731.9		1610	26.8333	2.19178		1610	26.8333	0.312292		1610	26.8333	1274.66		1610	26.8333	1.28365		1610	26.8333	22.856		1610	26.8333	1349.42		1610	26.8333	1.11783
						1615	26.9167	25811.9		1615	26.9167	2.19859		1615	26.9167	0.31521		1615	26.9167	1286.57		1615	26.9167	1.29564		1615	26.9167	22.8029		1615	26.9167	1355.71		1615	26.9167	1.11437
						1620	27	25891.8		1620	27	2.2054		1620	27	0.318147		1620	27	1298.56		1620	27	1.30771		1620	27	22.7501		1620	27	1362.01		1620	27	1.11093
						1625	27.0833	25971.7		1625	27.0833	2.2122		1625	27.0833	0.321102		1625	27.0833	1310.62		1625	27.0833	1.31986		1625	27.0833	22.6976		1625	27.0833	1368.33		1625	27.0833	1.10751
						1630	27.1667	26051.6		1630	27.1667	2.21901		1630	27.1667	0.324075		1630	27.1667	1322.76		1630	27.1667	1.33208		1630	27.1667	22.6453		1630	27.1667	1374.65		1630	27.1667	1.10411
						1635	27.25	26131.5		1635	27.25	2.22582		1635	27.25	0.327067		1635	27.25	1334.97		1635	27.25	1.34438		1635	27.25	22.5934		1635	27.25	1380.98		1635	27.25	1.10074
						1640	27.3333	26211.4		1640	27.3333	2.23263		1640	27.3333	0.330076		1640	27.3333	1347.25		1640	27.3333	1.35675		1640	27.3333	22.5417		1640	27.3333	1387.32		1640	27.3333	1.09738
						1645	27.4167	26291.3		1645	27.4167	2.23943		1645	27.4167	0.333105		1645	27.4167	1359.61		1645	27.4167	1.36919		1645	27.4167	22.4903		1645	27.4167	1393.66		1645	27.4167	1.09405
						1650	27.5	26371.2		1650	27.5	2.24624		1650	27.5	0.336151		1650	27.5	1372.05		1650	27.5	1.38172		1650	27.5	22.4392		1650	27.5	1400.02		1650	27.5	1.09073
						1655	27.5833	26451.2		1655	27.5833	2.25305		1655	27.5833	0.339216		1655	27.5833	1384.56		1655	27.5833	1.39432		1655	27.5833	22.3883		1655	27.5833	1406.39		1655	27.5833	1.08744
						1660	27.6667	26531.1		1660	27.6667	2.25985		1660	27.6667	0.3423		1660	27.6667	1397.14		1660	27.6667	1.40699		1660	27.6667	22.3377		1660	27.6667	1412.77		1660	27.6667	1.08416
						1665	27.75	26611		1665	27.75	2.26666		1665	27.75	0.345403		1665	27.75	1409.81		1665	27.75	1.41974		1665	27.75	22.2874		1665	27.75	1419.16		1665	27.75	1.0809
						1670	27.8333	26690.9		1670	27.8333	2.27347		1670	27.8333	0.348524		1670	27.8333	1422.55		1670	27.8333	1.43257		1670	27.8333	22.2373		1670	27.8333	1425.56		1670	27.8333	1.07767
						1675	27.9167	26770.8		1675	27.9167	2.28027		1675	27.9167	0.351663		1675	27.9167	1435.36		1675	27.9167	1.44548		1675	27.9167	22.1875		1675	27.9167	1431.96		1675	27.9167	1.07445
